# Supplementary material for: Aging modulates the effects of ischemic injury upon mesenchymal cells within the renal interstitium and microvasculature
Source: Stem Cells Transl Med. 2021 May 5;10(8):1232–48. doi: 10.1002/sctm.20-0392 (PMC8284778; doi:10.1002/sctm.20-0392)
Supplement: Supplementary file 2 — Appendix S2. Supporting Information Data 1. [file SCT3-10-1232-s003.csv]

	p_val	avg_logFC	pct.1	pct.2	p_val_adj	cluster	gene	rank
Myh11	3.81055962638271E-77	8.16427289187624	0.962	0.025	7.6737049756095E-73	Pericyte	Myh11	1355.68496148989
Pcp4l1	3.47349131388751E-75	8.59837248970075	0.956	0.021	6.99491680790667E-71	Pericyte	Pcp4l1	1388.96697249226
Rgs5	4.55807099108048E-75	5.93273190068375	0.969	0.058	9.17904336183788E-71	Pericyte	Rgs5	956.751612756741
Mef2c	9.46543592542893E-65	2.70230313141488	0.944	0.146	1.90614948666288E-60	Pericyte	Mef2c	371.593758587235
ORF63	1.89508180124869E-64	6.47609986711736	0.931	0.138	3.8163157313546E-60	Pericyte	ORF63	886.032914308642
Acta2	2.64357158525475E-64	4.49896160237356	0.962	0.254	5.32362445838601E-60	Pericyte	Acta2	614.031556913314
Notch3	1.85953436551636E-63	6.11095642379524	0.881	0.067	3.74473030527685E-59	Pericyte	Notch3	822.120233888328
Sncg	5.39576139474605E-63	6.33053776456009	0.869	0.046	1.08659842967396E-58	Pericyte	Sncg	844.917144945562
Tpm2	1.77812196439293E-62	5.1836251998904	0.975	0.362	3.58078201189448E-58	Pericyte	Tpm2	685.660675616412
Gm13889	2.16397077840501E-62	3.33322378064468	0.956	0.138	4.357804353552E-58	Pericyte	Gm13889	440.24542067617
Tmsb10	8.21813750847791E-62	-1.34377363423208	0.725	1	1.65496853145728E-57	Pericyte	Tmsb10	-175.689759935343
Kcna5	3.91696321149824E-61	7.12917789773719	0.819	0.017	7.88798051531516E-57	Pericyte	Kcna5	920.961531571817
Myl9	1.28330153481609E-60	5.02199344563503	0.981	0.496	2.58431263081264E-56	Pericyte	Myl9	642.791586005714
Ptp4a3	2.3615101593697E-60	3.140105293854	0.931	0.2	4.75560915893871E-56	Pericyte	Ptp4a3	400.003695793685
Cox4i2	3.11984260975104E-60	7.90523760677769	0.844	0.054	6.28273904751665E-56	Pericyte	Cox4i2	1004.8107136997
Rasd1	1.12062554898085E-58	5.57393676792569	0.856	0.083	2.25671573053763E-54	Pericyte	Rasd1	688.524354516927
Pln	2.10129042729389E-58	8.73557318498907	0.781	0.008	4.23157866248444E-54	Pericyte	Pln	1073.57591148348
Mustn1	9.49757037386038E-57	5.14235516363815	0.956	0.504	1.912620721888E-52	Pericyte	Mustn1	612.382252102282
Sparcl1	9.49637814027651E-56	3.92211828536613	0.969	0.429	1.91238062988888E-51	Pericyte	Sparcl1	458.038664984511
Atp1b2	1.00100474204029E-54	4.24989726424336	0.912	0.242	2.01582334952074E-50	Pericyte	Atp1b2	486.308208571732
Tagln	1.40935031458241E-54	2.7181233849837	0.981	0.429	2.83814966350606E-50	Pericyte	Tagln	310.100102663298
Lmod1	2.04083728618741E-54	4.98284694270177	0.856	0.158	4.10983812692421E-50	Pericyte	Lmod1	566.628780184628
Myl6	2.77075108279331E-54	2.05842562802271	1	0.988	5.57973853052918E-50	Pericyte	Myl6	233.446282526007
Mylk	6.60186046639684E-54	4.17630702802377	0.956	0.562	1.329482660723E-49	Pericyte	Mylk	470.009443000488
Olfr558	2.19323584219725E-53	8.98145069099773	0.731	0.008	4.41673833901683E-49	Pericyte	Olfr558	1000.00610900232
Crip1	1.26577852213974E-52	1.82044244139914	0.988	0.8	2.54902478788501E-48	Pericyte	Crip1	199.499326410494
Tpm1	3.34937389298588E-52	2.65869292960247	0.981	0.7	6.74496914569497E-48	Pericyte	Tpm1	288.774697051834
Pdlim3	4.58387637707925E-52	3.91975923921258	0.775	0.046	9.23101024816219E-48	Pericyte	Pdlim3	424.515867838323
Rergl	4.93810591413913E-52	9.32339415796256	0.712	0.004	9.94435768989337E-48	Pericyte	Rergl	1009.0437173847
Rgs7bp	1.6122157270116E-51	4.61810084790806	0.731	0.017	3.24668003105595E-47	Pericyte	Rgs7bp	494.339370302499
S100a10	7.42564202079419E-51	-1.91166888661307	0.169	0.912	1.49537579014753E-46	Pericyte	S100a10	-201.712680304861
Ppp1r14a	9.29759693145591E-51	3.4835431627332	0.856	0.154	1.87235007005659E-46	Pericyte	Ppp1r14a	366.788250998549
Mcam	9.59983415649224E-51	4.5063549026045	0.85	0.154	1.93321460243441E-46	Pericyte	Mcam	474.337700617405
Rbp1	2.49995075535972E-50	-5.33337610439912	0.069	0.867	5.0344008311434E-46	Pericyte	Rbp1	-556.285099851025
Rbpms2	5.80088199623593E-50	2.76604436158851	0.762	0.067	1.16818161640199E-45	Pericyte	Rbpms2	286.177386034152
Uba2	6.85055420412024E-50	3.12798702603351	0.925	0.429	1.37956460562573E-45	Pericyte	Uba2	323.104047413897
Zfhx3	1.01134299205497E-49	4.06988141896516	0.919	0.392	2.0366425174003E-45	Pericyte	Zfhx3	418.811255504637
Timp2	3.2585295783337E-49	-3.02303380174321	0.544	0.983	6.5620268648484E-45	Pericyte	Timp2	-307.548433472036
Ppp1cb	4.55597049357107E-49	1.99455285529068	0.962	0.658	9.17481337995341E-45	Pericyte	Ppp1cb	202.247394512347
Id1	1.04736307015117E-48	1.75132285144316	0.994	0.462	2.10917975067042E-44	Pericyte	Id1	176.126064475985
Ppp1r12a	1.10344840779576E-48	3.0390820908529	0.925	0.433	2.22212440361909E-44	Pericyte	Ppp1r12a	305.47418856586
Tinagl1	3.28805522433181E-48	1.6631786317463	0.988	0.421	6.62148561075939E-44	Pericyte	Tinagl1	165.358914848127
B2m	1.05683209787141E-47	-1.15834996218311	0.781	0.996	2.12824847869345E-43	Pericyte	B2m	-113.814671330439
H2-D1	2.8879338187783E-47	-1.09766499678608	0.544	0.988	5.81572112425575E-43	Pericyte	H2-D1	-106.748573180318
Cp	4.43249692433474E-47	-6.09515709204919	0.019	0.804	8.9261623062253E-43	Pericyte	Cp	-590.146351071157
Cenpa	9.76189525307981E-47	5.15141718812701	0.706	0.042	1.96585046606521E-42	Pericyte	Cenpa	494.704238406453
S1pr3	2.21992807201081E-46	3.80832128449435	0.838	0.192	4.47049115141537E-42	Pericyte	S1pr3	362.594365825665
Ctsl	2.86226342626215E-46	-1.59682967702137	0.644	0.975	5.76402608780672E-42	Pericyte	Ctsl	-151.630056161037
Ndufa4l2	4.31819752567211E-46	3.23274018642518	0.8	0.125	8.69598617719849E-42	Pericyte	Ndufa4l2	305.641723753463
Aoc3	8.79950703562312E-46	3.81389150737707	0.738	0.075	1.77204472683378E-41	Pericyte	Aoc3	357.872141621118
B230120H23Rik	1.22477216283965E-45	5.88401945343797	0.819	0.212	2.46644618152648E-41	Pericyte	B230120H23Rik	550.1747094884
Ftl1	1.33695459599327E-45	-1.18190060704554	1	1	2.69235916541124E-41	Pericyte	Ftl1	-110.407920060976
Aebp1	1.44334717280568E-45	-3.70900256951389	0.369	0.938	2.90661253659608E-41	Pericyte	Aebp1	-346.194592639943
Sorbs1	1.8851897656564E-45	3.23819617552757	0.838	0.225	3.79639515007885E-41	Pericyte	Sorbs1	301.38518992743
Ptrf	4.0031702406139E-45	2.4327933337902	0.988	0.792	8.06158423054827E-41	Pericyte	Ptrf	224.592752735174
Lbh	4.30015724951476E-45	2.21398738173592	0.938	0.475	8.65965666907283E-41	Pericyte	Lbh	204.234388611803
Serpini1	5.51924087601024E-45	5.06383016009066	0.712	0.054	1.11146472761094E-40	Pericyte	Serpini1	465.860854514152
Nr4a2	7.37283448146061E-45	4.87206462841269	0.788	0.129	1.48474140787654E-40	Pericyte	Nr4a2	446.808097570271
Flna	2.11163603799215E-44	3.47600103760505	0.912	0.617	4.25241265330858E-40	Pericyte	Flna	315.120062303561
Dstn	2.86713547493201E-44	1.50353257483443	0.988	0.95	5.77383741941807E-40	Pericyte	Dstn	135.844268566666
Gja4	4.109102195933E-44	5.33523328278123	0.669	0.029	8.27491000216988E-40	Pericyte	Gja4	480.118580381541
Calm2	4.75088801076693E-44	1.15013669033202	1	0.933	9.56733827608245E-40	Pericyte	Calm2	103.334086937347
Cald1	2.62600312310916E-43	1.94661199155455	1	0.917	5.28824508931723E-39	Pericyte	Cald1	171.565294495558
Gng11	7.88334199700284E-43	2.54960344403184	0.906	0.412	1.58754741135643E-38	Pericyte	Gng11	221.907395541002
Mmp23	7.96012192385537E-43	-7.25159962945943	0.006	0.742	1.60300935302599E-38	Pericyte	Mmp23	-631.080253399128
Nupr1	9.05279832336008E-43	-4.04083259046922	0.1	0.833	1.82305252635825E-38	Pericyte	Nupr1	-351.139143964904
Nrip2	2.78333839249758E-42	2.97574213738522	0.869	0.279	5.60508685481163E-38	Pericyte	Nrip2	255.242969476638
Tob2	2.95387623846422E-42	2.41150679360835	0.888	0.417	5.94851596901925E-38	Pericyte	Tob2	206.702526099544
Akr1b7	3.83717580949363E-42	7.32449405226717	0.612	0.008	7.72730464515827E-38	Pericyte	Akr1b7	625.903457806995
Filip1l	3.85240981138839E-42	2.88267518672841	0.875	0.342	7.75798287817393E-38	Pericyte	Filip1l	246.32318557287
Tmem51	5.51080308968976E-42	3.2888622800377	0.75	0.142	1.10976552620172E-37	Pericyte	Tmem51	279.854223667235
Usp2	1.35659454756976E-41	2.61636790556293	0.794	0.208	2.73191009989599E-37	Pericyte	Usp2	220.273707821483
Kcnab1	1.95604065767222E-41	4.95222524276305	0.638	0.033	3.93907467642032E-37	Pericyte	Kcnab1	415.118808176648
Esam	3.36611228340089E-41	2.13838241974088	0.638	0.033	6.77867691631271E-37	Pericyte	Esam	178.088479213131
Itga7	9.14732133962711E-41	6.2995094926569	0.638	0.038	1.84208757137411E-36	Pericyte	Itga7	518.337272373022
Epas1	3.29974968570653E-40	2.13783211995101	0.869	0.333	6.64503591707581E-36	Pericyte	Epas1	173.162677021053
Rock1	7.02385268239022E-40	2.44214853257617	0.888	0.538	1.41446345317974E-35	Pericyte	Rock1	195.967102536355
Cox8a	7.29416209807432E-40	0.798300461236435	0.988	1	1.46889836331021E-35	Pericyte	Cox8a	64.0284592906147
Cnn1	8.00404048822525E-40	7.62483181900008	0.581	0.008	1.6118536735188E-35	Pericyte	Cnn1	610.848863583947
C3	1.89137813829725E-39	-8.15297723025666	0.019	0.708	3.808857294903E-35	Pericyte	C3	-646.149119494114
Mrvi1	1.92842420595784E-39	3.08021111278327	0.694	0.083	3.88346066595789E-35	Pericyte	Mrvi1	244.056682107187
Ramp1	5.67471390408754E-39	3.05331705878524	0.662	0.05	1.14277388600515E-34	Pericyte	Ramp1	238.630268449763
Apoe	7.89809927957272E-39	-1.71952655672719	0.35	0.871	1.59051923292036E-34	Pericyte	Apoe	-133.820146966113
Rnase4	1.13762236798227E-38	-5.72426388167028	0.119	0.788	2.29094392464269E-34	Pericyte	Rnase4	-443.395350932725
Dcn	1.93551787468119E-38	-9.14125338749366	0.025	0.688	3.89774589603299E-34	Pericyte	Dcn	-703.21372198517
Ly6e	4.05294779030386E-38	-1.16836339070994	0.206	0.829	8.16182626011391E-34	Pericyte	Ly6e	-89.0157668129307
Susd5	9.61532995691585E-38	9.26696269071535	0.544	0	1.93633514672371E-33	Pericyte	Susd5	698.02943296615
Kcnk3	2.3636680247765E-37	5.50554848720878	0.55	0.004	4.75995466829492E-33	Pericyte	Kcnk3	409.750831130887
Mfge8	3.1726144253242E-37	1.57415217086226	0.969	0.717	6.38901092971787E-33	Pericyte	Mfge8	116.693047347743
Jph2	4.29578654196874E-37	6.17455721686751	0.575	0.025	8.65085493821664E-33	Pericyte	Jph2	455.853048592932
Igfbp6	6.94995553525164E-37	-7.88352153114132	0.031	0.688	1.39958204568898E-32	Pericyte	Igfbp6	-578.229100819268
H2-K1	8.70656387274338E-37	-1.03594244089489	0.538	0.954	1.75332783269306E-32	Pericyte	H2-K1	-75.7493620492183
Nrarp	9.8790624379333E-37	7.57124241527865	0.556	0.012	1.98944559375101E-32	Pericyte	Nrarp	552.661832915978
Gpx3	1.09629447465137E-36	-0.650256455355146	0.975	0.992	2.20771781305293E-32	Pericyte	Gpx3	-47.3976896041346
Efemp1	2.32111195201259E-36	-5.73737181416756	0.019	0.675	4.67425524896295E-32	Pericyte	Efemp1	-413.897749928255
Rbpms	2.60039791528624E-36	1.76988256983978	0.931	0.633	5.23668132180343E-32	Pericyte	Rbpms	127.479393827902
Rbm24	2.73053678249539E-36	4.58577078164739	0.544	0.008	5.49875497258921E-32	Pericyte	Rbm24	330.075532335345
Sorbs2	3.27732755478659E-36	6.21348762166234	0.694	0.146	6.59988222982923E-32	Pericyte	Sorbs2	446.101514109336
P2rx1	3.7727526345E-36	4.63519870162432	0.562	0.021	7.59756925535609E-32	Pericyte	P2rx1	332.134674482143
Rasl12	7.91994376294134E-36	5.67912903038724	0.625	0.075	1.59491827498113E-31	Pericyte	Rasl12	402.725868050477
Rgs2	2.13560853776901E-35	2.16417248478129	0.731	0.175	4.30068847335922E-31	Pericyte	Rgs2	151.321889389768
Rgs4	4.61158367174502E-35	3.8077316307729	0.544	0.012	9.28680719816012E-31	Pericyte	Rgs4	263.310517866821
Cd302	6.47408413739651E-35	-2.24650618042373	0.119	0.758	1.30375106358891E-30	Pericyte	Cd302	-154.587273518921
Hey2	8.70693883815729E-35	6.03151823484313	0.569	0.038	1.75340334322812E-30	Pericyte	Hey2	413.255467930913
Ldb3	1.20869549267809E-34	6.59505246364506	0.512	0.004	2.43407098315515E-30	Pericyte	Ldb3	449.703355826794
Plxdc2	1.34629181144274E-34	-2.61808346243179	0.019	0.667	2.7111624498834E-30	Pericyte	Plxdc2	-178.239581068736
Tbx2	2.19675169064206E-34	2.79379355189632	0.669	0.117	4.42381855461498E-30	Pericyte	Tbx2	188.834041474869
Rap1a	2.34714175380952E-34	1.23459148099083	0.919	0.642	4.7266740638216E-30	Pericyte	Rap1a	83.364963802826
Gnas	2.99138117048876E-34	0.657319515007906	1	0.992	6.02404340113026E-30	Pericyte	Gnas	44.2256362631551
Actn1	4.70216584212929E-34	1.96731471996649	0.944	0.567	9.46922157287997E-30	Pericyte	Actn1	131.474671049653
Pfn1	8.04039145791873E-34	0.782017275674798	1	0.975	1.61917403179567E-29	Pericyte	Pfn1	51.8423115571947
Gstm1	1.01510200172586E-33	-1.50472046278618	0.712	0.967	2.04421241107554E-29	Pericyte	Gstm1	-99.4017662256146
Sepp1	1.22292504420481E-33	-1.13798988820393	0.562	0.942	2.46272645401964E-29	Pericyte	Sepp1	-74.963602957705
Filip1	1.66514695782673E-33	5.52834736484218	0.556	0.033	3.35327294367146E-29	Pericyte	Filip1	362.466265413895
Cyp1b1	2.16409421512947E-33	-6.95874021177338	0.006	0.621	4.35805293042772E-29	Pericyte	Cyp1b1	-454.426210633122
Nr4a1	2.97180658670301E-33	1.69762134323018	0.962	0.658	5.98462410430252E-29	Pericyte	Nr4a1	110.321237230688
Wtip	4.22950333264197E-33	5.37607503381026	0.644	0.112	8.5173738112744E-29	Pericyte	Wtip	347.471103083047
Slc25a4	6.9182947695E-33	0.806185238272713	0.988	0.95	1.39320620068191E-28	Pericyte	Slc25a4	51.7093458906397
Thsd4	7.279072776927E-33	4.65355614199834	0.612	0.079	1.46585967581756E-28	Pericyte	Thsd4	298.246137296656
Pdpn	7.97941558734858E-33	-7.20465015503675	0.006	0.612	1.60689471098026E-28	Pericyte	Pdpn	-461.083770064738
Lsp1	1.23914560608595E-32	-1.71743386696533	0	0.604	2.49539142153588E-28	Pericyte	Lsp1	-109.156553526073
Rasgrp2	2.11967100832585E-32	2.10695197096938	0.719	0.167	4.26859347656659E-28	Pericyte	Rasgrp2	132.782427122969
Ctsh	2.67392618079098E-32	-1.28553600918608	0.075	0.696	5.38475254287687E-28	Pericyte	Ctsh	-80.7172778324194
Asb2	2.71662571490569E-32	4.6472191503578	0.488	0.004	5.47074086467707E-28	Pericyte	Asb2	291.719741594211
Nudt4	3.24749758659041E-32	1.05613427547673	0.85	0.483	6.53981063987577E-28	Pericyte	Nudt4	66.1081698618246
Cspg4	3.42354812961084E-32	5.88216346726963	0.612	0.1	6.8943412234103E-28	Pericyte	Cspg4	367.880394931801
Gucy1b3	5.05119774428811E-32	2.27633646316192	0.7	0.146	1.01721020174474E-27	Pericyte	Gucy1b3	141.480534068151
Pbxip1	9.98391874802E-32	1.66254509784614	0.894	0.604	2.01056155747627E-27	Pericyte	Pbxip1	102.1989472059
Rps27	1.92212705345299E-31	-0.705168965764446	0.975	0.992	3.87077946024363E-27	Pericyte	Rps27	-42.8857967169309
Fxyd1	3.56414320484435E-31	1.96468369618685	0.969	0.904	7.17747158591556E-27	Pericyte	Fxyd1	118.271699785521
Grip2	5.83584625398572E-31	7.78788060729055	0.469	0.004	1.17522271862764E-26	Pericyte	Grip2	464.98128948674
Serpinf1	6.79763050798221E-31	-8.45649872670387	0	0.579	1.36890683169746E-26	Pericyte	Serpinf1	-503.611559375725
Prkar1a	7.78899184768414E-31	1.00206940503229	0.962	0.788	1.56854717828663E-26	Pericyte	Prkar1a	59.5400205593769
Mgst1	8.59026041992509E-31	-1.8002917215497	0.088	0.683	1.72990664336452E-26	Pericyte	Mgst1	-106.791765626395
Map1lc3a	1.49679836375786E-30	1.17759889579768	0.944	0.854	3.01425254493558E-26	Pericyte	Map1lc3a	69.2002572735594
Prkg2	1.86592567843325E-30	3.31398696621958	0.575	0.075	3.75760113122889E-26	Pericyte	Prkg2	194.012169482532
Tmed3	2.94156366419982E-30	-1.75778322008054	0.294	0.829	5.9237209069656E-26	Pericyte	Tmed3	-102.106546976353
Tm4sf1	3.85193881558697E-30	1.03821678207913	0.962	0.721	7.75703438682905E-26	Pericyte	Tm4sf1	60.0282536306186
Ednra	4.96243727524924E-30	3.01032748566483	0.531	0.042	9.99335618489693E-26	Pericyte	Ednra	173.290380508651
Rpsa	5.3152724507922E-30	-0.747198410739061	0.969	0.988	1.07038956614053E-25	Pericyte	Rpsa	-42.9613716264382
Dbndd2	7.0059812331835E-30	2.03113357489129	0.819	0.396	1.41086450073849E-25	Pericyte	Dbndd2	116.222325751816
Kcnb1	7.26848125055E-30	5.44913950112854	0.544	0.058	1.46372675423576E-25	Pericyte	Kcnb1	311.601640097538
Rpl11	7.38623348650463E-30	-0.778296688816759	0.981	1	1.4874396995123E-25	Pericyte	Rpl11	-44.4933312211828
Celf2	8.73028889227694E-30	-1.87595556838083	0.006	0.575	1.75810557712673E-25	Pericyte	Celf2	-106.930199906098
Rps19	9.45689102188003E-30	-0.787458798920749	0.988	0.996	1.9044287139862E-25	Pericyte	Rps19	-44.822505449748
Dpep1	1.18979786228539E-29	-4.75747653090557	0.031	0.592	2.39601493507031E-25	Pericyte	Dpep1	-269.705247624459
Tspan2	1.52997255209486E-29	5.93511482633142	0.562	0.079	3.08105872540863E-25	Pericyte	Tspan2	334.974046980547
Cd200	1.90821337355123E-29	1.58448010863488	0.75	0.262	3.84276009165746E-25	Pericyte	Cd200	89.0769942818169
Npc2	2.3346550868383E-29	-1.16843366958411	0.556	0.929	4.70152841387498E-25	Pericyte	Npc2	-65.4518446960814
Tesc	2.4806848337976E-29	2.17894612804769	0.538	0.058	4.99560311830161E-25	Pericyte	Tesc	121.925260271019
Pdgfra	2.55188893345371E-29	-4.10508770978766	0.012	0.571	5.13899393418907E-25	Pericyte	Pdgfra	-229.588401251297
Rps28	5.70031906201943E-29	-1.2195630536125	0.975	0.996	1.14793025270947E-24	Pericyte	Rps28	-67.2272933950086
Rcn1	5.77390068166693E-29	-2.55683151077215	0.162	0.738	1.16274811927409E-24	Pericyte	Rcn1	-140.910195837313
Fuca1	7.68024498142218E-29	-1.19434287179249	0.256	0.821	1.5466477343588E-24	Pericyte	Fuca1	-65.4809854322962
Igfbp4	7.95855108859873E-29	-1.77053186276486	0.231	0.746	1.60269301822201E-24	Pericyte	Igfbp4	-97.0080726302621
Rplp0	1.1186236818573E-28	-0.78397604264986	1	0.996	2.25268437052422E-24	Pericyte	Rplp0	-42.687432547996
Myl12a	1.24376121924153E-28	-1.09144044953803	0.788	0.971	2.50468634330859E-24	Pericyte	Myl12a	-59.3131074169721
Fth1	1.2594595200912E-28	-0.908753229110237	1	1	2.53629958155967E-24	Pericyte	Fth1	-49.3737770961487
Lamb2	1.32957066678597E-28	2.27969070054952	0.806	0.421	2.6774894087736E-24	Pericyte	Lamb2	123.735142977711
Lbp	2.00362739795553E-28	-7.86692718996851	0.006	0.55	4.03490485400285E-24	Pericyte	Lbp	-423.768235107481
Ly6a	2.31276457292996E-28	-1.06587532261696	0.344	0.858	4.65744529696635E-24	Pericyte	Ly6a	-57.2626329989608
Hspb2	4.21965285977342E-28	3.90218607497781	0.662	0.192	8.49753692901171E-24	Pericyte	Hspb2	207.292966201514
Klf2	4.37897660194996E-28	1.1805347759253	0.919	0.642	8.81838308100684E-24	Pericyte	Klf2	62.6689290582257
Slc43a3	7.78618714319549E-28	-3.88090938549578	0.025	0.567	1.56798236689671E-23	Pericyte	Slc43a3	-203.785261284865
Rrad	8.26392844730545E-28	4.93546959537438	0.688	0.217	1.66418991071837E-23	Pericyte	Rrad	258.865965989003
Lmo1	1.00358220908386E-27	5.71986533559498	0.538	0.075	2.02101385265307E-23	Pericyte	Lmo1	298.896469875739
Syne1	1.08371065319191E-27	2.69689132756738	0.6	0.125	2.18237651339787E-23	Pericyte	Syne1	140.721207770968
Cox6a1	1.08968160727895E-27	0.607805704357621	0.981	0.967	2.19440082073835E-23	Pericyte	Cox6a1	31.7113801543137
Itm2b	1.16208936826374E-27	-0.740317533518973	1	1	2.34021556980952E-23	Pericyte	Itm2b	-38.5773648486368
Itpk1	1.22449016132102E-27	2.60053970994038	0.656	0.183	2.46587828686827E-23	Pericyte	Itpk1	135.376059270087
Marveld1	1.53953764484549E-27	4.00958566554539	0.681	0.229	3.10032090918986E-23	Pericyte	Marveld1	207.808611463657
Bcam	1.63186507060717E-27	0.930167020607937	0.969	0.458	3.28624987918871E-23	Pericyte	Bcam	48.1544769815143
Bicc1	1.65361593032849E-27	-2.40971832374593	0.05	0.6	3.33005176049552E-23	Pericyte	Bicc1	-124.718512423637
Cox6c	2.82740755359496E-27	0.498499502273413	0.994	0.983	5.69383333142954E-23	Pericyte	Cox6c	25.5331811069492
Dgkb	3.78307334581296E-27	6.7308432539766	0.425	0.008	7.61835310379814E-23	Pericyte	Dgkb	342.794422270719
Tmem176a	4.01949502694903E-27	-1.15844612493301	0.344	0.804	8.09445908526996E-23	Pericyte	Tmem176a	-58.9281588068659
Pdgfa	4.8283479125908E-27	3.84826572782178	0.681	0.233	9.72332702637535E-23	Pericyte	Pdgfa	195.049076312602
Rpl18a	6.67436581791434E-27	-0.64629026364628	1	1	1.34408378841159E-22	Pericyte	Rpl18a	-32.5479270269671
Kcnmb1	6.72065175746425E-27	3.69161337538252	0.456	0.025	1.35340485091815E-22	Pericyte	Kcnmb1	185.888417332005
Rps5	9.59302038994873E-27	-0.776258851601643	0.994	0.996	1.93184244612788E-22	Pericyte	Rps5	-38.8116989070756
Klhdc8b	9.93229934997322E-27	3.63651512190417	0.638	0.175	2.00016644309761E-22	Pericyte	Klhdc8b	181.693538395528
Myom1	1.05765301956178E-26	5.50792863431958	0.438	0.017	2.12990165079352E-22	Pericyte	Myom1	274.850024488672
1110067D22Rik	1.28741195468979E-26	3.14288964681462	0.688	0.238	2.5925901943543E-22	Pericyte	1110067D22Rik	156.214861453235
Pls3	1.34477623718371E-26	2.0516946648443	0.812	0.467	2.70811038644056E-22	Pericyte	Pls3	101.888431011987
Rps4x	1.4859232176382E-26	-0.735532233269696	0.975	1	2.99235217567982E-22	Pericyte	Rps4x	-36.4535749440498
Atp1a2	1.64229887974108E-26	1.85435052655731	0.719	0.238	3.30726148402258E-22	Pericyte	Atp1a2	91.7175706716441
Tmem176b	2.57688788180906E-26	-1.05761986013607	0.675	0.888	5.18933681638708E-22	Pericyte	Tmem176b	-51.8342308179962
Rps18	2.72443044682671E-26	-0.767377980916061	0.994	1	5.48645803381963E-22	Pericyte	Rps18	-37.5666737903498
Fbln1	2.93408390967581E-26	-6.73696083888708	0.006	0.517	5.90865817730515E-22	Pericyte	Fbln1	-329.305699554528
Gsn	3.17928609134792E-26	-4.41368655373441	0.894	0.962	6.40244633075645E-22	Pericyte	Gsn	-215.388750761716
Crip2	4.12046688484173E-26	0.975664151698219	0.938	0.725	8.29779621269427E-22	Pericyte	Crip2	47.3595985400618
Cxcl12	4.72251033087963E-26	-5.68735424416848	0.212	0.708	9.5101913043254E-22	Pericyte	Cxcl12	-275.293584314343
Btg1	5.65098220104572E-26	0.757764191345721	0.969	0.792	1.13799479564659E-21	Pericyte	Btg1	36.5431926694656
Atp2a2	6.24987311542586E-26	1.46117634130025	0.806	0.517	1.25859944798446E-21	Pericyte	Atp2a2	70.3180701898775
Rps23	6.62939902735376E-26	-0.712216764851652	1	1	1.3350283761285E-21	Pericyte	Rps23	-34.2329369719559
Rpl10	7.77384612150235E-26	-0.699858642200704	1	1	1.56549713194814E-21	Pericyte	Rpl10	-33.5274865676499
Plac8	8.35379172930911E-26	-1.60364498348912	0.062	0.575	1.68228657844827E-21	Pericyte	Plac8	-76.7089674671136
Cd63	9.52180274586868E-26	-0.509960133308039	0.931	0.983	1.91750063696304E-21	Pericyte	Cd63	-24.3267630555341
Nexn	1.17619409176906E-25	2.96291388356402	0.619	0.158	2.36861966200453E-21	Pericyte	Nexn	140.714645680694
Ndrg2	1.2628804403291E-25	1.51089144364409	0.825	0.429	2.54318863073474E-21	Pericyte	Ndrg2	71.6477841536546
Slc8a1	1.28060035242988E-25	1.95948713921905	0.575	0.121	2.5788729897233E-21	Pericyte	Slc8a1	92.8932784136925
Rcan2	1.34486238698857E-25	4.017510308751	0.738	0.354	2.70828387491758E-21	Pericyte	Rcan2	190.261139807854
Fbxl22	1.42496318606935E-25	5.821039027143	0.444	0.029	2.86959086410645E-21	Pericyte	Fbxl22	275.335829893816
Gata3	1.48803514437978E-25	4.34323926766674	0.444	0.029	2.99660517375201E-21	Pericyte	Gata3	205.247619452165
Ets2	1.51170214859578E-25	2.21872098284417	0.662	0.225	3.04426578684218E-21	Pericyte	Ets2	104.814658303509
Malat1	1.65507656263021E-25	0.365189540584598	1	1	3.33299318182472E-21	Pericyte	Malat1	17.2188388301616
Tcap	1.91331780153357E-25	8.25728127331471	0.394	0.004	3.8530393887283E-21	Pericyte	Tcap	388.137012825643
Slmap	2.2635802836996E-25	2.32324569522445	0.669	0.262	4.55839797531425E-21	Pericyte	Slmap	108.814592104422
Ifi27l2a	2.82169829603726E-25	-1.87388056837935	0.069	0.596	5.68233602855984E-21	Pericyte	Ifi27l2a	-87.3545490382291
S100a6	3.3572499138365E-25	-1.38626718310278	0.494	0.842	6.76082987648394E-21	Pericyte	S100a6	-64.3826026748772
Serping1	3.36769829258007E-25	-3.7817619919159	0.712	0.875	6.78187082159774E-21	Pericyte	Serping1	-175.625155320338
Olfml3	3.60959441239874E-25	-7.21767833844169	0.006	0.5	7.26900122768857E-21	Pericyte	Olfml3	-334.688566348663
C1ra	3.81126928200113E-25	-3.71817712899105	0.244	0.75	7.67513408009388E-21	Pericyte	C1ra	-172.212211783506
Rps16	5.04617470924332E-25	-0.584657931049879	0.994	0.996	1.01619866294742E-20	Pericyte	Rps16	-26.9150979416866
Hexa	5.21166300209483E-25	-1.3395934822809	0.156	0.7	1.04952469536186E-20	Pericyte	Hexa	-61.6258072060427
Rps2	5.60926763669697E-25	-0.685675562380532	0.988	0.996	1.12959431667804E-20	Pericyte	Rps2	-31.4929711371127
Csrp1	6.34496486154026E-25	2.12436015921834	0.9	0.65	1.27774902381698E-20	Pericyte	Csrp1	97.3097201165839
Ppp1r12c	7.28653308569412E-25	2.49572202914195	0.662	0.242	1.46736203279708E-20	Pericyte	Ppp1r12c	113.975221635711
Gpc3	1.1006628103648E-24	-4.84396814499471	0.138	0.646	2.21651476751263E-20	Pericyte	Gpc3	-219.2174880199
Stbd1	1.28009866788973E-24	2.84523830159816	0.694	0.275	2.57786269739634E-20	Pericyte	Stbd1	128.333737291812
Gcgr	1.69025482982791E-24	3.07894909550165	0.4	0.012	3.40383517630744E-20	Pericyte	Gcgr	138.019432453684
Lamp2	1.77216157730309E-24	-0.758508133727599	0.475	0.888	3.56877898437297E-20	Pericyte	Lamp2	-33.965598547833
Htra3	1.86257417896233E-24	-8.85675397171707	0	0.479	3.75085188159433E-20	Pericyte	Htra3	-396.160115320069
Oaz2	1.91328477323131E-24	1.18336370526016	0.894	0.738	3.85297287633322E-20	Pericyte	Oaz2	52.8997382986601
Lrp1	2.32260277496835E-24	-2.96172895454524	0.331	0.775	4.67725746823126E-20	Pericyte	Lrp1	-131.823564221491
Hspb1	2.43720746055166E-24	1.04399892572408	0.95	0.733	4.90804838405894E-20	Pericyte	Hspb1	46.4170540325784
Gucy1a3	2.87219754390691E-24	1.1889897868874	0.694	0.167	5.78403141391973E-20	Pericyte	Gucy1a3	52.6682061160804
Arf5	4.2068895632264E-24	-0.864617155082668	0.519	0.892	8.47183420242533E-20	Pericyte	Arf5	-37.9696233036401
S100a16	4.27586286810248E-24	-1.28035529204487	0.306	0.804	8.61073264378477E-20	Pericyte	S100a16	-56.2059231958796
Rpl32	4.85309871790528E-24	-0.749887439845491	1	0.996	9.77317019811766E-20	Pericyte	Rpl32	-32.8241187327101
Lmna	5.52777127042569E-24	1.28060867038814	0.9	0.688	1.11318257843832E-19	Pericyte	Lmna	55.8881874212507
Arhgef7	5.70283624577358E-24	3.32495449416548	0.6	0.171	1.14843716317388E-19	Pericyte	Arhgef7	145.003641959616
Cox7c	5.98837719871074E-24	0.561390692031326	0.981	0.962	1.20593940027637E-19	Pericyte	Cox7c	24.4552215629648
Rpl37a	6.47298073939826E-24	-0.805284188251931	1	0.996	1.30352886130002E-19	Pericyte	Rpl37a	-35.0170111992278
Ppib	7.74429643815302E-24	-0.90547930283186	0.725	0.958	1.55954641671526E-19	Pericyte	Ppib	-39.2115292562758
Rps20	8.13822165230671E-24	-0.780373031257425	0.994	1	1.63887507634153E-19	Pericyte	Rps20	-33.7551187246233
Vasp	9.60540863294418E-24	1.06773670933685	0.769	0.433	1.9343371905023E-19	Pericyte	Vasp	46.0080829506881
Ramp2	1.01446280460028E-23	-1.69966966780679	0.038	0.525	2.04292519590404E-19	Pericyte	Ramp2	-73.1448321550481
S100a11	1.04643184395788E-23	-0.761774819299973	0.9	0.996	2.10730444736238E-19	Pericyte	S100a11	-32.7591412428205
Entpd2	1.06525745006337E-23	-6.69822107239988	0.012	0.488	2.14521545293762E-19	Pericyte	Entpd2	-287.928905631839
Cxcl16	1.20051240022579E-23	-1.95398584043452	0.044	0.525	2.4175918715747E-19	Pericyte	Cxcl16	-83.7602308027108
Hip1	1.30332880008143E-23	2.55478958844386	0.569	0.129	2.62464353760398E-19	Pericyte	Hip1	109.304556346156
Ywhaq	1.33033050466615E-23	0.848114994591226	0.956	0.842	2.67901957029669E-19	Pericyte	Ywhaq	36.2685062491181
Fry	1.46560230816199E-23	4.45872995932634	0.594	0.167	2.95142992817661E-19	Pericyte	Fry	190.239859781116
Rps7	1.46849081480434E-23	-0.55322518535024	0.994	1	2.95724680285298E-19	Pericyte	Rps7	-23.6032740112641
Speg	1.9131630787905E-23	3.4648130598258	0.556	0.129	3.85272780806832E-19	Pericyte	Speg	146.909235654376
Dmpk	1.94666556279561E-23	3.21277070462521	0.694	0.342	3.92019511035779E-19	Pericyte	Dmpk	136.166781551294
S100a13	1.94866276603588E-23	-1.08864417357188	0.331	0.808	3.92421707824305E-19	Pericyte	S100a13	-46.1388628298482
Clec3b	2.07790136441672E-23	-9.06737966172082	0	0.458	4.18447776766238E-19	Pericyte	Clec3b	-383.710968376369
Smarcd3	2.6571934232763E-23	4.96354636878851	0.6	0.196	5.35105611579381E-19	Pericyte	Smarcd3	208.825443389699
Mfap5	2.76377718498423E-23	-8.96605468022214	0	0.458	5.56569449512124E-19	Pericyte	Mfap5	-376.865648453212
Pdlim4	2.89056901128777E-23	-4.36666111338758	0.019	0.496	5.82102787493132E-19	Pericyte	Pdlim4	-183.345794437587
Synpo2	2.97005548133755E-23	3.26826639891711	0.425	0.033	5.98109772831756E-19	Pericyte	Synpo2	137.138133572594
Rps9	3.28087064576778E-23	-0.625876047158617	0.988	0.996	6.60701730644716E-19	Pericyte	Rps9	-26.1997874805081
Pcolce	3.37477898783595E-23	-2.76339583420455	0.388	0.829	6.79612992570403E-19	Pericyte	Pcolce	-115.600484237987
Actb	3.45974698313061E-23	0.818249548986445	1	0.996	6.96723847462843E-19	Pericyte	Actb	34.2092935371312
Rps12	3.813026169835E-23	-0.834998331554102	0.994	1	7.67867210081373E-19	Pericyte	Rps12	-34.8283399734144
Cap2	4.31016484517499E-23	2.9069448569155	0.481	0.075	8.67980996521339E-19	Pericyte	Cap2	120.894363205268
Mmp2	4.66189677898746E-23	-8.59871504265407	0	0.458	9.38812773352494E-19	Pericyte	Mmp2	-356.929831436828
Tbx3	5.0553511336791E-23	4.40173230521146	0.431	0.038	1.0180466113003E-18	Pericyte	Tbx3	182.357809325912
Nid1	5.66796081332875E-23	-3.74572901040983	0.2	0.704	1.14141394858814E-18	Pericyte	Nid1	-154.752036737509
Lgals3bp	7.27340753850767E-23	-2.14246223083364	0.056	0.542	1.46471881010467E-18	Pericyte	Lgals3bp	-87.9799295361758
Dkk3	7.73400927739706E-23	-8.30614784732915	0.006	0.462	1.55747478828222E-18	Pericyte	Dkk3	-340.580849932293
Gpr20	9.07750353506205E-23	4.99401898232573	0.356	0.004	1.8280276618908E-18	Pericyte	Gpr20	203.97218587955
Ngf	1.3255207180411E-22	2.07802850403668	0.638	0.212	2.66933362199117E-18	Pericyte	Ngf	84.0868058515599
Rcsd1	1.37898060731473E-22	1.98903510450051	0.519	0.096	2.77699114701041E-18	Pericyte	Rcsd1	80.4070696120733
Prnp	1.50185552686755E-22	-1.40862868661511	0.175	0.679	3.02443666000588E-18	Pericyte	Prnp	-56.8238091102213
Btg2	1.6829636424039E-22	0.861448771546375	0.981	0.912	3.38915218307297E-18	Pericyte	Btg2	34.652596828956
Mgst3	1.70515940413719E-22	1.10825693119104	0.694	0.333	3.43385000805147E-18	Pericyte	Mgst3	44.5661692820196
Ehbp1l1	1.72487487481871E-22	1.63098287941354	0.556	0.133	3.47355302290991E-18	Pericyte	Ehbp1l1	65.5677195778675
Ltbp4	1.74353056448554E-22	-2.58640567593297	0.125	0.633	3.51112185076098E-18	Pericyte	Ltbp4	-103.949185799439
Npy1r	2.31958123412572E-22	2.09911138934481	0.512	0.083	4.67117268928237E-18	Pericyte	Npy1r	83.7652950811522
Ntf3	2.58113644360798E-22	2.05456581444634	0.469	0.054	5.19789257013776E-18	Pericyte	Ntf3	81.7681822856043
Ifitm2	3.01514017863991E-22	-0.854505711638745	0.906	0.988	6.07188929174504E-18	Pericyte	Ifitm2	-33.8750518906732
Acyp2	3.2782667236656E-22	1.86595197877706	0.731	0.379	6.60177352811778E-18	Pericyte	Acyp2	73.8155551001374
Mxra7	3.56652582934374E-22	-3.23794917298431	0.081	0.575	7.18226971513243E-18	Pericyte	Mxra7	-127.817772342658
Atp5b	4.737755213183E-22	0.585510755775083	1	0.95	9.54089144830794E-18	Pericyte	Atp5b	22.9467196798657
Mapre2	5.88975486342384E-22	1.78380916400055	0.7	0.346	1.18607883439629E-17	Pericyte	Mapre2	69.5209186526127
Rps29	5.93263072240353E-22	-0.774111651427259	1	1	1.19471317487762E-17	Pericyte	Rps29	-30.1640659187296
Col6a1	6.13159473059022E-22	-2.68202973976397	0.081	0.554	1.23478054684626E-17	Pericyte	Col6a1	-104.419606867999
Cfl1	6.20721652655147E-22	0.559904218714156	0.981	0.954	1.25000926411693E-17	Pericyte	Cfl1	21.7919176624079
Cycs	7.52757694875531E-22	0.636867837851356	0.931	0.808	1.51590344594034E-17	Pericyte	Cycs	24.6645762188033
Svep1	8.22994612904932E-22	-3.84061761458112	0.012	0.458	1.65734655146795E-17	Pericyte	Svep1	-148.396582128614
Wt1	8.70659677416294E-22	-8.09755320344301	0.006	0.446	1.75333445838093E-17	Pericyte	Wt1	-312.423256979322
Slc25a5	1.04198769444235E-21	0.682682451913386	0.969	0.829	2.09835481906799E-17	Pericyte	Slc25a5	26.2169128600942
Slc4a3	1.07548908053734E-21	4.36729569856839	0.481	0.083	2.16581991038609E-17	Pericyte	Slc4a3	167.578147773706
Marcks	1.11439144175813E-21	-1.78534574640616	0.131	0.625	2.24416148541252E-17	Pericyte	Marcks	-68.4423265202339
Mt2	1.15959739492865E-21	-2.57226968706398	0.2	0.642	2.33519723390732E-17	Pericyte	Mt2	-98.5072546737557
H6pd	1.16699244776771E-21	-1.98276322028958	0.05	0.517	2.3500893913146E-17	Pericyte	H6pd	-75.9189988694538
Hes1	1.24868642144573E-21	1.58482090212155	0.844	0.521	2.51460471550742E-17	Pericyte	Hes1	60.5747566235128
Tmem38b	1.34472904037515E-21	1.96913175581438	0.644	0.238	2.70801534150748E-17	Pericyte	Tmem38b	75.1179076591497
Lamb1	1.47186952092528E-21	-1.6841296533364	0.044	0.508	2.96405084123934E-17	Pericyte	Lamb1	-64.093578557206
Prrx1	1.53411689021377E-21	-3.36010494463602	0.012	0.454	3.08940459351249E-17	Pericyte	Prrx1	-127.73764271299
AW549542	1.67632766296299E-21	4.37564491252656	0.35	0.008	3.37578864767488E-17	Pericyte	AW549542	165.956474348104
Rplp1	1.77804591788794E-21	-0.926041900926251	0.994	0.996	3.58062886944273E-17	Pericyte	Rplp1	-35.0677326535136
Arhgef17	1.78773073918128E-21	3.2199761525272	0.644	0.258	3.60013216256326E-17	Pericyte	Arhgef17	121.917879861915
Dpt	1.88280161255971E-21	-8.86121252621848	0	0.429	3.79158588737274E-17	Pericyte	Dpt	-335.05274420069
Scara5	2.12317599974516E-21	-8.76911566878614	0	0.429	4.27565182828679E-17	Pericyte	Scara5	-330.516826500875
Bcar3	2.47941919437859E-21	2.15758580494115	0.45	0.062	4.9930543736396E-17	Pericyte	Bcar3	80.9869223391314
Spop	2.50853775375251E-21	1.35296332972244	0.838	0.667	5.0516933285068E-17	Pericyte	Spop	50.768897805243
Net1	2.85344266281272E-21	2.0058760003222	0.594	0.2	5.74626283437226E-17	Pericyte	Net1	75.0105291225943
Mtss1l	2.99291280756194E-21	5.77193653608467	0.412	0.046	6.02712781186823E-17	Pericyte	Mtss1l	215.56841564268
Fbln5	3.17293096470253E-21	-5.67369857147427	0.019	0.462	6.38964837671795E-17	Pericyte	Fbln5	-211.568062844754
Bnip2	3.18281179766365E-21	1.49557532977948	0.762	0.475	6.40954639813505E-17	Pericyte	Bnip2	55.7642581625056
Ednrb	3.34815598889465E-21	3.23768760159241	0.394	0.033	6.74251653043605E-17	Pericyte	Ednrb	120.55695992256
Rpl13	3.45494320438422E-21	-0.610765544901797	1	0.996	6.95756462498894E-17	Pericyte	Rpl13	-22.7229928397276
Pdia6	3.63860069570548E-21	-0.979385648803059	0.375	0.812	7.32741408101169E-17	Pericyte	Pdia6	-36.386452859994
Rplp2	3.68040868980773E-21	-0.624310553525773	0.994	1	7.4116070195348E-17	Pericyte	Rplp2	-23.18745539629
Prkg1	3.7552131505453E-21	2.26591266609271	0.556	0.146	7.56224824256813E-17	Pericyte	Prkg1	84.1124411549381
Slc2a4	4.0031690659115E-21	2.86217064029846	0.419	0.046	8.06158186493259E-17	Pericyte	Slc2a4	106.062990261143
Cox7a2	4.30023859330765E-21	0.542272459535463	0.969	0.925	8.65982047920295E-17	Pericyte	Cox7a2	20.0560838876647
Dapk1	4.34356690349765E-21	-2.24637822900252	0.019	0.458	8.74707503026357E-17	Pericyte	Dapk1	-83.0603454364409
Icam1	4.68423987373403E-21	-1.7165698326922	0.038	0.492	9.43312225772558E-17	Pericyte	Icam1	-63.3409452266672
Prkcdbp	4.93166766855157E-21	1.31775658218654	0.9	0.783	9.93139235092914E-17	Pericyte	Prkcdbp	48.5570185715637
Bmp4	5.87880254501617E-21	-4.33835890801085	0.038	0.483	1.18387325651536E-16	Pericyte	Bmp4	-159.098770756656
Trp53inp2	6.48880648857531E-21	1.48606305492442	0.631	0.246	1.30671585066929E-16	Pericyte	Trp53inp2	54.3510390622332
Pgf	6.51311974648693E-21	3.43813580739496	0.369	0.021	1.31161205454754E-16	Pericyte	Pgf	125.73298586903
Pmp22	7.05053090035363E-21	-1.95935828089776	0.219	0.717	1.41983591271321E-16	Pericyte	Pmp22	-71.4985906913317
Cav1	7.38842695296895E-21	1.73916266662625	0.65	0.229	1.48788141978889E-16	Pericyte	Cav1	63.3820585630911
Itga4	7.94565130506113E-21	2.87362757226543	0.369	0.021	1.60009525981321E-16	Pericyte	Itga4	104.517565700202
Ndufb9	1.15673150070423E-20	0.538658852385401	0.956	0.888	2.32942589611817E-16	Pericyte	Ndufb9	19.3894238091263
Id3	1.20991119519037E-20	0.768725001127113	1	0.933	2.43651916487437E-16	Pericyte	Id3	27.636271881895
Rps13	1.21329562813836E-20	-0.585832821636878	0.994	1	2.44333473594503E-16	Pericyte	Rps13	-21.0595169169473
Rpl22	1.50353194541082E-20	-0.66341261057336	0.938	0.988	3.0278126316683E-16	Pericyte	Rpl22	-23.706068473362
Abi3bp	1.53625797361997E-20	-3.50386626091645	0.031	0.467	3.09371630727589E-16	Pericyte	Abi3bp	-125.130031374344
Cmtm3	1.86743760306465E-20	-2.05941297957982	0.062	0.525	3.7606458450516E-16	Pericyte	Cmtm3	-73.1436987328762
Pdcl3	1.96458718280669E-20	1.33417408368858	0.8	0.546	3.95628566873611E-16	Pericyte	Pdcl3	47.3178925860556
Nme2	2.26794080905787E-20	0.670575573613633	0.988	0.983	4.56717920128074E-16	Pericyte	Nme2	23.6863827090749
Cyb5	2.49059346502016E-20	-0.56964824579444	0.712	0.942	5.01555711985759E-16	Pericyte	Cyb5	-20.0680337951878
Fam81a	2.50793589083404E-20	3.89672765348188	0.444	0.075	5.05048129696158E-16	Pericyte	Fam81a	137.250065787388
Igf1	2.6407838685307E-20	-3.58064216673896	0.081	0.538	5.31801055444713E-16	Pericyte	Igf1	-125.9321238859
Col1a2	2.98115100664228E-20	-3.89063672252126	0.381	0.725	6.00344189717623E-16	Pericyte	Col1a2	-136.363037501603
Gapdh	3.18751637856814E-20	0.616069726544735	1	0.942	6.41902048316053E-16	Pericyte	Gapdh	21.5514102886873
Tuba1a	3.50866195221938E-20	-0.887213782028926	0.631	0.938	7.0657434393794E-16	Pericyte	Tuba1a	-30.95143160362
Rpl35	3.73303538894768E-20	-0.704152054888902	1	0.992	7.51758666626284E-16	Pericyte	Rpl35	-24.5214730688749
Xirp1	3.93205692029016E-20	5.65546919744456	0.319	0.004	7.91837622608032E-16	Pericyte	Xirp1	196.652966479006
Stk38l	4.81965732501062E-20	3.97467775775443	0.475	0.096	9.7058259211064E-16	Pericyte	Stk38l	137.399185335134
Vps37b	5.14186019742958E-20	2.74713346803944	0.525	0.15	1.03546780655837E-15	Pericyte	Vps37b	94.7868818807803
Lum	6.05055467114249E-20	-8.78923453026266	0	0.404	1.21846069967467E-15	Pericyte	Lum	-301.83275585784
Igfbp5	6.26584548458166E-20	-0.262767786638322	0.756	0.267	1.26181596368506E-15	Pericyte	Igfbp5	-9.01457067203556
Pcolce2	7.38462154032486E-20	-7.3025263398132	0.006	0.412	1.48711508579062E-15	Pericyte	Pcolce2	-249.322403989558
Sh3bgr	7.57749618243936E-20	4.840562582065	0.438	0.079	1.52595618121964E-15	Pericyte	Sh3bgr	165.141384194957
Oxct1	9.01304816029917E-20	0.681823238912124	0.819	0.621	1.81504763852105E-15	Pericyte	Oxct1	23.1428975697116
Cabp1	1.71298018935747E-19	4.23806052508573	0.312	0.004	3.44959950532806E-15	Pericyte	Cabp1	141.129611885726
6330406I15Rik	1.85057214061697E-19	-8.75185626643586	0	0.396	3.72668217677446E-15	Pericyte	6330406I15Rik	-290.76517919075
Psmb8	1.94379784041299E-19	-0.580043094756975	0.094	0.554	3.91442009102369E-15	Pericyte	Psmb8	-19.2424129669497
Capg	1.98957067964227E-19	-0.789878112405218	0.175	0.658	4.0065974346636E-15	Pericyte	Capg	-26.1851182112948
Rps24	1.99342348972805E-19	-0.594473042949769	1	1	4.01435622361435E-15	Pericyte	Rps24	-19.7061270986437
Smoc2	2.01184970074955E-19	-8.61830239997508	0	0.396	4.05146292736945E-15	Pericyte	Smoc2	-285.607941930957
Pygm	2.13707010098415E-19	3.32132103999489	0.506	0.129	4.30363176936188E-15	Pericyte	Pygm	109.867031976375
Lrrfip1	2.16568470807884E-19	1.97563887496099	0.556	0.196	4.36125586512917E-15	Pericyte	Lrrfip1	65.3265073146133
Pdia3	2.20613600165696E-19	-0.832149270954002	0.694	0.938	4.44271668013678E-15	Pericyte	Pdia3	-27.5004616368449
Ablim1	2.64637568495324E-19	-1.249864796313	0.031	0.454	5.32927135435883E-15	Pericyte	Ablim1	-41.0775087955814
Ppp1r15a	2.67632578643667E-19	1.65460454532555	0.862	0.825	5.38958486872616E-15	Pericyte	Ppp1r15a	54.3608874028512
Gpc6	3.10667631810103E-19	1.49686483852436	0.731	0.4	6.25622476939185E-15	Pericyte	Gpc6	48.9552631141412
Cd93	3.19278774742248E-19	1.88252465563906	0.338	0.017	6.42963596575939E-15	Pericyte	Cd93	61.5168742693417
Cd24a	3.29741027803281E-19	0.892892850757687	0.75	0.371	6.64032481790247E-15	Pericyte	Cd24a	29.149036701267
Abca8a	3.38019646731089E-19	-8.69481413387284	0	0.392	6.80703964587068E-15	Pericyte	Abca8a	-283.631958762099
Hspa1a	3.6181093994836E-19	1.34827397158954	0.806	0.425	7.28614870868008E-15	Pericyte	Hspa1a	43.8900946766955
Gstt1	3.64355490770738E-19	-0.977265821073917	0.181	0.662	7.33739087314112E-15	Pericyte	Gstt1	-31.8058911991266
Add3	4.1143534282714E-19	-0.964186469236603	0.075	0.542	8.28548493385295E-15	Pericyte	Add3	-31.2630435795893
Pdlim2	4.47858808657003E-19	-1.88129178535345	0.194	0.662	9.01898068873472E-15	Pericyte	Pdlim2	-60.8399323585458
Aldoa	5.18070268336969E-19	0.642748402129819	0.994	0.946	1.04328990637699E-14	Pericyte	Aldoa	20.6925213565605
Rpl13a	5.6417752141115E-19	-0.438380363515968	1	0.996	1.13614069261777E-14	Pericyte	Rpl13a	-14.0757596359315
Inmt	6.14449479161475E-19	-1.7376352128137	0.044	0.462	1.23737836113538E-14	Pericyte	Inmt	-55.6446336659789
Cdh11	9.51318705185066E-19	-3.51963226916212	0.019	0.417	1.91576560850169E-14	Pericyte	Cdh11	-111.171365178494
Ubc	1.03793812924186E-18	0.557468304575712	0.988	0.971	2.09019980466726E-14	Pericyte	Ubc	17.559656017403
Dhrs3	1.09145555969897E-18	-1.17859488072207	0.275	0.721	2.19797320612178E-14	Pericyte	Dhrs3	-37.0652245383304
Ltbp1	1.10454370846638E-18	1.93004522696274	0.688	0.308	2.22433012010959E-14	Pericyte	Ltbp1	60.6743213054635
Crim1	1.11714238940261E-18	1.12221618353594	0.781	0.392	2.24970134377898E-14	Pericyte	Crim1	35.2660855306996
Rpl35a	1.12362495960921E-18	-0.664525830058841	1	1	2.26275594366103E-14	Pericyte	Rpl35a	-20.8791409450802
Bok	1.14481168186531E-18	-5.14992113557313	0.069	0.496	2.30542176494037E-14	Pericyte	Bok	-161.712301053047
Nkx3-1	1.1652378215028E-18	8.75358008779558	0.288	0	2.34655592494233E-14	Pericyte	Nkx3-1	274.715727624149
Gadd45b	1.3293853426276E-18	1.88593944782554	0.838	0.612	2.67711620298345E-14	Pericyte	Gadd45b	58.9383444886274
Rps27a	1.36815998132284E-18	-0.594666183751675	1	1	2.75520057038793E-14	Pericyte	Rps27a	-18.5670844855573
Pdlim7	1.56918992174682E-18	2.76831765117884	0.706	0.417	3.16003466441374E-14	Pericyte	Pdlim7	86.0548381673298
Rpl23	1.56989693555832E-18	-0.727284942451269	1	0.996	3.16145844882735E-14	Pericyte	Rpl23	-22.6077672353735
Eif1	1.58849720935604E-18	0.588948087042478	1	1	3.1989156802012E-14	Pericyte	Eif1	18.3006073552634
Dap	1.9981585407296E-18	-1.17504794496085	0.2	0.662	4.02389166932126E-14	Pericyte	Dap	-36.2431104155653
Rps15a	2.09811509607995E-18	-0.560222405082275	0.994	0.996	4.22518418048581E-14	Pericyte	Rps15a	-17.2521209245406
Gstm5	2.23809493810138E-18	-0.805708274142438	0.269	0.717	4.50707558634855E-14	Pericyte	Gstm5	-24.7598525927532
Anxa4	2.3812711916396E-18	-1.63188815999042	0.088	0.504	4.79540392572382E-14	Pericyte	Anxa4	-50.0476164714978
Ms4a4d	2.65353536923036E-18	-6.0864754587526	0.006	0.388	5.34368952655611E-14	Pericyte	Ms4a4d	-186.004363586873
Cpxm1	2.69675931804324E-18	-8.76488270699699	0	0.375	5.43073391467548E-14	Pericyte	Cpxm1	-267.715603050365
Des	2.83807204312871E-18	1.77257529474359	0.662	0.292	5.71530948045259E-14	Pericyte	Des	54.0512144242492
Tusc5	2.87841404582762E-18	3.19898669541695	0.325	0.017	5.79655020548765E-14	Pericyte	Tusc5	97.501686293351
Inpp5a	2.98419077442506E-18	2.68189272155924	0.562	0.221	6.00956338153719E-14	Pericyte	Inpp5a	81.6444288866061
Pgcp	2.98489078471147E-18	-1.45355775478858	0.312	0.75	6.01097306225195E-14	Pericyte	Pgcp	-44.2500840784571
Myocd	3.05719592256107E-18	8.73160468984918	0.281	0	6.15658114885347E-14	Pericyte	Myocd	265.603798895785
Aplp2	3.24267614363351E-18	0.654485284952037	0.919	0.788	6.53010121804917E-14	Pericyte	Aplp2	19.8700219722903
Calcrl	3.46133043609593E-18	2.03100137099917	0.481	0.108	6.97042723220998E-14	Pericyte	Calcrl	61.5282010583391
Rpl17	3.52424532543214E-18	-0.536461315894887	0.994	1	7.09712523635524E-14	Pericyte	Rpl17	-16.2421718333181
Xdh	3.52712983271532E-18	-4.84464084682129	0	0.375	7.10293405712212E-14	Pericyte	Xdh	-146.674812250697
Sod3	3.57430629916791E-18	-0.792753445269434	0.269	0.733	7.19793802526433E-14	Pericyte	Sod3	-23.9906192478513
Ifitm3	3.64145335129453E-18	-0.851261074763119	0.894	0.942	7.33315875883692E-14	Pericyte	Ifitm3	-25.7453568755875
Rpl6	4.06871827769403E-18	-0.559533926790524	0.988	1	8.19358486762024E-14	Pericyte	Rpl6	-16.8603461713955
Arid5a	5.55432749254057E-18	2.0477330559907	0.5	0.138	1.11853047044782E-13	Pericyte	Arid5a	61.0666565776096
Kitl	5.63313596371087E-18	2.30816712924456	0.462	0.108	1.1344009203721E-13	Pericyte	Kitl	68.8006952152126
Rpl38	6.59802508726567E-18	-0.762754830562128	1	0.996	1.32871029207356E-13	Pericyte	Rpl38	-22.6152211224203
Tgfb1i1	7.2793839760346E-18	3.57678328001131	0.688	0.412	1.46592234509385E-13	Pericyte	Tgfb1i1	105.69795756386
Sfrp1	7.39505835472776E-18	-2.1265191773107	0.069	0.471	1.48921685147508E-13	Pericyte	Sfrp1	-62.8075005815728
Blmh	7.57835280277341E-18	1.78810306325969	0.662	0.354	1.52612868742251E-13	Pericyte	Blmh	52.7684805327571
Rps10	1.10835463894293E-17	-0.6331885313883	0.988	0.992	2.23200457190328E-13	Pericyte	Rps10	-18.4452290239334
Dmd	1.13040499949944E-17	2.93800592354386	0.525	0.183	2.27640958799197E-13	Pericyte	Dmd	85.5283102696941
Gas1	1.26519006836645E-17	-2.7434795970016	0.262	0.696	2.54783975967635E-13	Pericyte	Gas1	-79.5564099992556
Ccl11	1.27074747315787E-17	-8.75892090572158	0	0.362	2.55903126144531E-13	Pericyte	Ccl11	-253.955955100219
Mafk	1.35426666171499E-17	2.03802803186458	0.612	0.275	2.72722220336165E-13	Pericyte	Mafk	58.9608084819904
Usmg5	1.37618084998373E-17	0.475176641414142	0.95	0.862	2.77135299569723E-13	Pericyte	Usmg5	13.7393859745312
Gjc1	1.50136821459715E-17	2.3756820077015	0.544	0.192	3.02345531055574E-13	Pericyte	Gjc1	68.4842743628039
Cpne8	1.54708833561051E-17	-3.62079199611756	0.019	0.4	3.11552649025244E-13	Pericyte	Cpne8	-104.268700429658
Tgfbi	1.63015289492029E-17	-3.37554650692098	0.012	0.383	3.28280189979047E-13	Pericyte	Tgfbi	-97.0297768745207
Higd1a	1.65554124776523E-17	1.11000054002512	0.769	0.538	3.33392896474962E-13	Pericyte	Higd1a	31.8897102661869
Hopx	1.75262941335476E-17	7.01549883659437	0.3	0.012	3.52944511261382E-13	Pericyte	Hopx	201.151648653789
Rps3	1.85545851811017E-17	-0.522422461407502	1	0.992	3.73652236377026E-13	Pericyte	Rps3	-14.9493542826668
Fgf1	2.03037035644038E-17	1.42224823721456	0.438	0.096	4.08875982379965E-13	Pericyte	Fgf1	40.5701493851497
Perp	2.07814139266238E-17	2.35847303202839	0.494	0.146	4.1849611365435E-13	Pericyte	Perp	67.2214549404416
Ppia	2.1113748990696E-17	0.504668510497922	1	0.992	4.25188677174635E-13	Pericyte	Ppia	14.3761100153615
Rpl4	2.11933419462418E-17	-0.472501961708696	0.981	0.996	4.26791520113417E-13	Pericyte	Rpl4	-13.4580280259674
H2-T23	2.32542065132523E-17	-0.967396037989609	0.05	0.454	4.68293210763876E-13	Pericyte	H2-T23	-27.4640656703213
Calr	2.45190732845301E-17	-0.639305803003107	0.794	0.938	4.93765097803867E-13	Pericyte	Calr	-18.1158272973556
Gstm2	2.76080991049018E-17	-2.52860849664733	0.412	0.792	5.55971899774512E-13	Pericyte	Gstm2	-71.3524228408293
Rapgef4	2.80641751593215E-17	2.07012275884755	0.375	0.054	5.65156359358417E-13	Pericyte	Rapgef4	58.3809271018278
Fkbp7	3.03004498271607E-17	-4.11401081789246	0.175	0.604	6.10190458619363E-13	Pericyte	Fkbp7	-115.70657588976
Cav2	3.08810925383224E-17	1.24881710634032	0.65	0.308	6.21883441536736E-13	Pericyte	Cav2	35.0992832037007
Nav1	3.36946544996543E-17	-4.78646108618864	0.006	0.367	6.78542952314038E-13	Pericyte	Nav1	-134.111032835894
Ly6c1	3.57603709736374E-17	-1.16659340596069	0.156	0.554	7.20142350667111E-13	Pericyte	Ly6c1	-32.6171670886422
Utrn	4.28777923632871E-17	1.73639323474672	0.719	0.404	8.63472982611876E-13	Pericyte	Utrn	48.2332079341431
Gpsm3	4.46243464884251E-17	-0.832122281568683	0.081	0.508	8.98645089583905E-13	Pericyte	Gpsm3	-23.0813148331393
Col1a1	4.57566706622266E-17	-2.95959055673235	0.162	0.55	9.21447833795918E-13	Pericyte	Col1a1	-82.0186306475546
Loxl1	4.60670273798999E-17	-1.73666491823101	0.269	0.679	9.27697797376425E-13	Pericyte	Loxl1	-48.1161604241341
Ptms	4.84270378086791E-17	0.50468279928655	0.962	0.867	9.7522368739118E-13	Pericyte	Ptms	13.9575627735935
Rpl3	4.91865529035332E-17	-0.42315880426822	0.994	1	9.90518802371351E-13	Pericyte	Rpl3	-11.696341048988
Cd47	4.98399909353443E-17	-0.71894192066856	0.456	0.854	1.00367773745596E-12	Pericyte	Cd47	-19.862460161716
Tns1	5.2852377501134E-17	0.545619908879819	0.9	0.683	1.06434117811784E-12	Pericyte	Tns1	15.0420125508668
Nucb2	5.40063246443456E-17	-1.98782743948465	0.019	0.392	1.08757936568783E-12	Pericyte	Nucb2	-54.7588149734614
Ano1	6.29147336070551E-17	2.71083649023936	0.469	0.133	1.26697690537888E-12	Pericyte	Ano1	74.2617051070316
Laptm4a	6.51269351963029E-17	-0.557148344915884	0.95	1	1.31152622098315E-12	Pericyte	Laptm4a	-15.2434837803131
Rassf3	8.01793309344061E-17	1.70492627914194	0.519	0.179	1.61465136635707E-12	Pericyte	Rassf3	46.2919913418866
Figf	8.22303679046587E-17	-2.97477278042154	0.112	0.508	1.65595514886402E-12	Pericyte	Figf	-80.6955996500255
Lima1	8.4975386772641E-17	-1.37920795554825	0.194	0.625	1.71123433882744E-12	Pericyte	Lima1	-37.3679930160779
Serpine2	8.76605231931731E-17	0.409251425804857	0.812	0.4	1.76530761606412E-12	Pericyte	Serpine2	11.0754469871512
Wdr1	1.01966384353013E-16	1.18139775088667	0.725	0.525	2.05339904810097E-12	Pericyte	Wdr1	31.7932146632737
Col14a1	1.02620341960352E-16	-6.64965951163987	0.006	0.358	2.06656844639757E-12	Pericyte	Col14a1	-178.909964519266
Actn4	1.04057013092758E-16	0.99545717019243	0.85	0.767	2.09550012966196E-12	Pericyte	Actn4	26.769066589616
Ildr2	1.04781599849109E-16	-2.16908091764647	0.025	0.392	2.11009185776135E-12	Pericyte	Ildr2	-58.3141996315514
Lgals9	1.07608349870064E-16	-1.63407296546104	0.031	0.408	2.16701694968334E-12	Pericyte	Lgals9	-43.8873917623638
Cotl1	1.07724161748261E-16	-0.553731818879726	0.05	0.442	2.16934916928648E-12	Pericyte	Cotl1	-14.8713505976607
Vkorc1	1.14831719115625E-16	-1.21092772899985	0.381	0.754	2.31248115955045E-12	Pericyte	Vkorc1	-32.4440234529041
Ddah2	1.2220715745274E-16	-1.42899732586726	0.35	0.75	2.46100773678328E-12	Pericyte	Ddah2	-38.1977418561263
Rpl28	1.23588816957084E-16	-0.661762838736188	1	0.992	2.48883159588176E-12	Pericyte	Rpl28	-17.6817787721885
Fbln2	1.33624385448431E-16	-6.88147253881706	0	0.346	2.69092787416051E-12	Pericyte	Fbln2	-183.330239229941
Pamr1	1.34797915156794E-16	-5.80255547969885	0.006	0.358	2.71456041542751E-12	Pericyte	Pamr1	-154.535926829226
Tuba1c	1.3578687697598E-16	1.6062302205675	0.631	0.308	2.73447612854229E-12	Pericyte	Tuba1c	42.7660101157983
C2	1.37070589563841E-16	-5.45174971223847	0.025	0.388	2.76032753263663E-12	Pericyte	C2	-145.101980924009
Ndst3	1.37707687615725E-16	8.63853001331736	0.256	0	2.77315741320548E-12	Pericyte	Ndst3	229.880220943749
Wfdc1	1.54650701480531E-16	1.62881945425216	0.588	0.217	3.11435582641494E-12	Pericyte	Wfdc1	43.1555694571169
Inhba	1.60627104888736E-16	2.98966888261611	0.331	0.033	3.23470863824937E-12	Pericyte	Inhba	79.0979155500265
Mpp6	1.73978430700501E-16	-1.92607225276451	0.044	0.421	3.50357763744668E-12	Pericyte	Mpp6	-50.8044633029462
Gas5	1.75271889469177E-16	-0.703316388021801	0.744	0.954	3.52962531013029E-12	Pericyte	Gas5	-18.546333162882
Emp1	1.97609583499631E-16	-3.45866483682171	0.069	0.45	3.97946179251556E-12	Pericyte	Emp1	-90.7895180209924
Acadm	2.07539980065921E-16	0.615093579128591	0.769	0.5	4.17944011856752E-12	Pericyte	Acadm	16.1159708022262
Osr1	2.09657159367507E-16	-8.31318547820181	0	0.342	4.22207587534287E-12	Pericyte	Osr1	-217.728098647911
Rpl14	2.14237618748434E-16	-0.499352555126956	0.994	1	4.31431716635597E-12	Pericyte	Rpl14	-13.0675979872015
Ap3s1	2.85659112971666E-16	-1.06185286975061	0.169	0.621	5.75260321702341E-12	Pericyte	Ap3s1	-27.4822055530266
Rpl7	3.09170960576492E-16	-0.482127842817089	1	1	6.2260848040894E-12	Pericyte	Rpl7	-12.4399944252285
Mob2	3.51585988666487E-16	1.74887870660574	0.625	0.354	7.08023863976572E-12	Pericyte	Mob2	44.9002108642097
Rps3a	3.76595785446039E-16	-0.502469461812693	1	0.996	7.58388592731234E-12	Pericyte	Rps3a	-12.8657282544949
Hsd11b1	3.88958112747711E-16	-5.97804083835628	0.044	0.404	7.83283847451341E-12	Pericyte	Hsd11b1	-152.874621984831
Penk	4.11273252786839E-16	-7.97545206754027	0.006	0.346	8.28222076462137E-12	Pericyte	Penk	-203.508892418989
Adm	4.14585861174771E-16	-6.46079145231372	0.044	0.404	8.34893007233753E-12	Pericyte	Adm	-164.807603741507
Emid1	4.62897629919196E-16	4.1244023892062	0.388	0.071	9.32183247131277E-12	Pericyte	Emid1	104.754301779546
Lpp	4.77149536665076E-16	1.46450790229352	0.769	0.558	9.60883736936131E-12	Pericyte	Lpp	37.152131295657
Fau	4.85938900723332E-16	-0.464411714224847	1	1	9.78583758276645E-12	Pericyte	Fau	-11.7728763934874
Ddost	4.99226144223594E-16	-0.826885389097631	0.456	0.842	1.00534160923747E-11	Pericyte	Ddost	-20.939308532258
Adamts2	5.37752735286551E-16	-3.41793196653017	0.069	0.425	1.08292645832006E-11	Pericyte	Adamts2	-86.2985745532939
Csrnp1	5.52504255496543E-16	1.54428819651023	0.7	0.404	1.11263306971894E-11	Pericyte	Csrnp1	38.9495839245451
Litaf	6.16054512976565E-16	-0.991669176717101	0.312	0.725	1.24061057823221E-11	Pericyte	Litaf	-24.9036217941606
Cfb	6.24664425368266E-16	-1.32885892147278	0.056	0.425	1.25794921980661E-11	Pericyte	Cfb	-33.3529679210204
Hspb7	6.39348909998559E-16	3.58772301295501	0.306	0.025	1.2875208349551E-11	Pericyte	Hspb7	89.964728694541
Akap6	6.52883671310484E-16	8.58709238773311	0.256	0.004	1.31477713728505E-11	Pericyte	Akap6	215.14761485981
Rpl36a	6.6371086845232E-16	-0.637020687305962	0.981	0.988	1.33658094688928E-11	Pericyte	Rpl36a	-15.9499285809898
Rab6b	7.24324030011553E-16	2.19414685185927	0.625	0.312	1.45864373163727E-11	Pericyte	Rab6b	54.7460022502484
Rpl15	7.53305961908893E-16	-0.462112710785013	1	0.996	1.51700754609213E-11	Pericyte	Rpl15	-11.5120115297329
Cnn2	8.32640464876599E-16	0.709368113161589	0.838	0.575	1.6767713681685E-11	Pericyte	Cnn2	17.600533675162
Mxra8	8.90578758516178E-16	-2.9090391977493	0.3	0.683	1.79344750389988E-11	Pericyte	Mxra8	-71.9821277863571
Cyba	9.37276723488954E-16	-0.485101338123829	0.681	0.908	1.88748786576206E-11	Pericyte	Cyba	-11.9786991475014
Aldh1a3	9.39126834825905E-16	-8.39380138723334	0	0.329	1.89121361997241E-11	Pericyte	Aldh1a3	-207.253173798325
Ccnd2	9.94309747979942E-16	1.24552077632592	0.738	0.467	2.00234097048201E-11	Pericyte	Ccnd2	30.6823070728204
Bsg	1.01479494290376E-15	-0.622579132367337	0.906	0.975	2.0435940560196E-11	Pericyte	Bsg	-15.3239921606272
Emd	1.05994259586033E-15	2.28064531716253	0.681	0.433	2.13451239954352E-11	Pericyte	Emd	56.0359065238264
Thbd	1.1167980780326E-15	-1.94236038828385	0.062	0.429	2.24900796954205E-11	Pericyte	Thbd	-47.6226886787437
Ddx3x	1.24755018978726E-15	0.807059619284848	0.831	0.717	2.51231657219359E-11	Pericyte	Ddx3x	19.6980903635963
Bcas3	1.26458608496985E-15	2.81690143641498	0.45	0.125	2.54662345791228E-11	Pericyte	Bcas3	68.7145575141414
5031426D15Rik	1.36887034773218E-15	-8.62737719631892	0	0.325	2.75663110626305E-11	Pericyte	5031426D15Rik	-209.769730474146
B3gnt2	1.42031594699352E-15	1.16829090960145	0.638	0.346	2.86023225405555E-11	Pericyte	B3gnt2	28.3632213377333
Pltp	1.43204818954495E-15	-1.82492193522417	0.056	0.421	2.88385864410563E-11	Pericyte	Pltp	-44.2895903658502
Steap3	1.66031856426725E-15	-7.60512359174436	0	0.325	3.34354952472138E-11	Pericyte	Steap3	-183.446251388549
Pde1a	2.01225564153978E-15	1.57312197202946	0.588	0.275	4.05228041093281E-11	Pericyte	Pde1a	37.6434814467407
Rnf152	2.09648501369656E-15	1.70291624936435	0.306	0.029	4.22190152058214E-11	Pericyte	Rnf152	40.6795194818541
Abr	2.09836018317468E-15	2.40318464178884	0.406	0.096	4.22567773687717E-11	Pericyte	Abr	57.4054876281845
Prelp	2.29132382647789E-15	-1.50407397632176	0.106	0.504	4.61426792176118E-11	Pericyte	Prelp	-35.7958819111934
Ifi204	2.38688286767518E-15	-3.9377892875594	0.006	0.333	4.80670471892428E-11	Pericyte	Ifi204	-93.555668552994
Lpar1	2.48301859217169E-15	-3.59795172302354	0.006	0.333	5.00030284091535E-11	Pericyte	Lpar1	-85.3395922052676
Ctsk	3.06698805648381E-15	-2.84979215680326	0.025	0.367	6.1763005481471E-11	Pericyte	Ctsk	-66.9921062414544
Lims1	3.07058825423083E-15	1.32384752263238	0.744	0.488	6.18355062637005E-11	Pericyte	Lims1	31.119079221164
Timp1	3.23513861708373E-15	-3.43869762949075	0.006	0.333	6.51492214708321E-11	Pericyte	Timp1	-80.6523859803294
Ncam1	3.38418336212167E-15	-3.98452403819684	0.056	0.4	6.81506845464061E-11	Pericyte	Ncam1	-93.2749182212454
Cbfa2t3	3.40622093516782E-15	2.13398470815942	0.362	0.062	6.85944771924096E-11	Pericyte	Cbfa2t3	49.9412367299541
Ssr4	3.60323998178311E-15	-0.721614890497973	0.5	0.858	7.25620467531482E-11	Pericyte	Ssr4	-16.8472391227591
Ddit4	3.63946910449261E-15	1.33626839861871	0.594	0.262	7.32916288262721E-11	Pericyte	Ddit4	31.183927327451
Frmd4b	3.85430253248482E-15	2.05811548435322	0.469	0.15	7.76179443991792E-11	Pericyte	Frmd4b	47.9113282358258
Rpl8	3.87349941372377E-15	-0.439768166897706	1	1	7.80045311935692E-11	Pericyte	Rpl8	-10.235276104874
Tsc22d1	4.17782623394268E-15	0.31756842175312	0.994	0.812	8.41330646991377E-11	Pericyte	Tsc22d1	7.36714960608914
Tm7sf3	4.60433063502858E-15	-1.06134635736182	0.075	0.467	9.27220103282055E-11	Pericyte	Tm7sf3	-24.5186029100175
Rps11	4.95461413491426E-15	-0.433143959562934	1	1	9.97760194489034E-11	Pericyte	Rps11	-9.9744794904359
Chchd2	5.14945279475811E-15	0.409812975132077	1	0.983	1.03699680380839E-10	Pericyte	Chchd2	9.42140444163727
Anxa5	5.36503320309015E-15	-0.723406417488661	0.769	0.921	1.08041038643829E-10	Pericyte	Anxa5	-16.6010993866602
Sash1	5.42885023432374E-15	-1.67661055706819	0.1	0.508	1.09326186018811E-10	Pericyte	Sash1	-38.4558885003869
Krtcap2	5.57962771555735E-15	-0.712652231370561	0.65	0.879	1.12362542935894E-10	Pericyte	Krtcap2	-16.3263569810493
C4b	5.64652481526809E-15	-7.63748025675752	0.006	0.325	1.13709716729869E-10	Pericyte	C4b	-174.878228563237
Ifngr1	5.70092931995102E-15	-0.706101921002775	0.262	0.696	1.14805314645174E-10	Pericyte	Ifngr1	-16.1611077826662
Irgm1	5.92174271935359E-15	-1.39620509267928	0.044	0.4	1.19252054882343E-10	Pericyte	Irgm1	-31.9029816523698
Limd1	6.0464378325392E-15	1.33137703800066	0.706	0.471	1.21763165071674E-10	Pericyte	Limd1	30.3939308153218
Cbx6	6.05107706765138E-15	1.63509527020405	0.744	0.579	1.21856589988364E-10	Pericyte	Cbx6	37.3262430211607
Rpl12	6.10749208176948E-15	-0.513026682159391	0.956	0.975	1.22992675542674E-10	Pericyte	Rpl12	-11.7067026648498
Atp5g3	6.40888370718107E-15	0.50347282988327	0.888	0.812	1.29062100095212E-10	Pericyte	Atp5g3	11.4644425783442
Anxa2	6.41449741191834E-15	-0.931034094993838	0.388	0.771	1.29175148881212E-10	Pericyte	Anxa2	-21.1995084468065
Fst	6.45365033349696E-15	-7.11073283126077	0.006	0.325	1.29963610415962E-10	Pericyte	Fst	-161.86706270024
Cd34	6.7257438374461E-15	-2.29069372201154	0.056	0.4	1.3544302939849E-10	Pericyte	Cd34	-52.0502194034006
Sparc	6.7814081047486E-15	-1.50757219242521	0.912	0.938	1.36563996413427E-10	Pericyte	Sparc	-34.2433381629574
Eef1g	7.11226520420693E-15	-0.511580396385151	0.869	0.962	1.43226796682319E-10	Pericyte	Eef1g	-11.5957839927989
Spon1	7.11717523177794E-15	-2.33254607137969	0.056	0.421	1.43325674817544E-10	Pericyte	Spon1	-52.8692597986341
Col5a1	7.23279964790452E-15	-7.92936533699922	0	0.312	1.45654119309501E-10	Pericyte	Col5a1	-179.598430779476
Cog7	7.52669465560767E-15	3.32872715622384	0.55	0.25	1.51572576974627E-10	Pericyte	Cog7	75.2623763681994
Uqcrh	7.76941581855892E-15	0.562163052787871	0.981	0.954	1.5646049575414E-10	Pericyte	Uqcrh	12.6926397106616
Uqcr10	8.02336533139278E-15	0.437933481358817	0.962	0.921	1.61574531043588E-10	Pericyte	Uqcr10	9.87367217627439
Vcam1	8.06687210355655E-15	-3.00245054120026	0.019	0.35	1.62450670421422E-10	Pericyte	Vcam1	-67.6771769641302
Tapbp	8.65963378631119E-15	-0.717621620754355	0.369	0.771	1.74387705188735E-10	Pericyte	Tapbp	-16.124771311871
Ndufa5	8.92283143542616E-15	0.467641674344757	0.931	0.821	1.79687979446612E-10	Pericyte	Ndufa5	10.4937852776651
Mtch1	9.05231795021424E-15	-0.857335740219566	0.5	0.85	1.82295578881414E-10	Pericyte	Mtch1	-19.2260897811929
Plscr2	1.02831559795154E-14	-0.661153302186942	0.156	0.562	2.0708219511548E-10	Pericyte	Plscr2	-14.7423337365666
Gpm6b	1.1137919405771E-14	-4.53484184342781	0.019	0.346	2.24295420993416E-10	Pericyte	Gpm6b	-100.75537496806
Phlda1	1.1302039607517E-14	-1.71583168472452	0.275	0.667	2.27600473616177E-10	Pericyte	Phlda1	-38.097347558698
Itgb1	1.19786306036569E-14	0.652723414179875	0.938	0.812	2.41225663096444E-10	Pericyte	Itgb1	14.454748160513
AI607873	1.2002083625514E-14	-3.37296786074404	0	0.308	2.41697960050602E-10	Pericyte	AI607873	-74.6887480706191
Pla1a	1.35448073196034E-14	-3.28424874787371	0.025	0.354	2.72765329802173E-10	Pericyte	Pla1a	-72.3270701299459
Ergic3	1.40176865957985E-14	-0.660273208123252	0.5	0.842	2.8228817266619E-10	Pericyte	Ergic3	-14.5181484929327
Id2	1.42381307584529E-14	0.751558249234906	0.894	0.746	2.86727477213725E-10	Pericyte	Id2	16.5136052950525
Rpl39	1.46739976129496E-14	-0.634022168816259	1	0.996	2.9550496392958E-10	Pericyte	Rpl39	-13.9119271304406
Ccl19	1.49700776490613E-14	-4.02093850471487	0.012	0.329	3.01467423696796E-10	Pericyte	Ccl19	-88.1484580326429
Angptl4	1.61919200653985E-14	-2.04754234105524	0.05	0.404	3.26072886276995E-10	Pericyte	Angptl4	-44.7263105164594
Vat1	1.6424816229334E-14	-1.59756536610756	0.169	0.571	3.30762949226327E-10	Pericyte	Vat1	-34.8742435294876
Colec12	1.70895898753617E-14	-2.43479434458621	0.056	0.4	3.44150160910033E-10	Pericyte	Colec12	-53.0540300814946
Uqcrb	1.87665135772766E-14	0.423969505099788	0.981	0.946	3.77920050419196E-10	Pericyte	Uqcrb	9.19858587491508
Fkbp9	2.03917242125925E-14	-1.25283935187326	0.35	0.738	4.10648542193188E-10	Pericyte	Fkbp9	-27.0779719613808
Uba52	2.05581513953634E-14	-0.518808231785849	1	1	4.14000052799829E-10	Pericyte	Uba52	-11.2089322705669
Pi16	2.59996740293232E-14	-6.50477621725613	0.025	0.342	5.2358143560251E-10	Pericyte	Pi16	-139.0092048278
Lgals3	2.73731732223886E-14	-0.669820494420214	0.044	0.392	5.51240962352461E-10	Pericyte	Lgals3	-14.2798020340001
Il33	3.08174229055435E-14	-6.7453817424263	0.006	0.312	6.20601262471836E-10	Pericyte	Il33	-143.004334629724
Tgfb3	3.24968028605006E-14	2.16825806631217	0.494	0.183	6.5442061600476E-10	Pericyte	Tgfb3	45.8527405521313
Uqcr11	3.3847200315391E-14	0.440261362924831	0.962	0.921	6.81614919951343E-10	Pericyte	Uqcr11	9.29240122173823
Tmem9b	3.7541522089372E-14	-1.03212523632615	0.181	0.583	7.56011171835774E-10	Pericyte	Tmem9b	-21.6776901752612
Gm11627	4.02518963059298E-14	2.08538530087298	0.325	0.046	8.10592687808815E-10	Pericyte	Gm11627	43.6539031574793
Dab2	4.17802728813174E-14	-0.49021724998678	0.062	0.421	8.41371135283971E-10	Pericyte	Dab2	-10.2435738961327
Aspn	4.80211391617387E-14	1.89407021361279	0.362	0.067	9.67049700439093E-10	Pericyte	Aspn	39.314782108562
Ndufb10	4.93994761633467E-14	0.547905533526569	0.869	0.817	9.94806650977476E-10	Pericyte	Ndufb10	11.3572449038992
Uqcrq	4.98598330456845E-14	0.431747312716949	0.962	0.862	1.004077317874E-09	Pericyte	Uqcrq	8.94545754385614
Slc4a8	5.14153051968023E-14	5.24297441243905	0.275	0.025	1.03540141605321E-09	Pericyte	Slc4a8	108.469153675906
Fam174b	5.15257576243232E-14	-3.90751712977676	0	0.296	1.03762570703862E-09	Pericyte	Fam174b	-80.8321915927705
Plekhh3	5.3337650703642E-14	3.6352250159171	0.5	0.2	1.07411360986994E-09	Pericyte	Plekhh3	75.0738311612655
Lrrc32	6.3555983194761E-14	1.81659092891929	0.538	0.221	1.2798903895761E-09	Pericyte	Lrrc32	37.1974085257501
Tnfaip2	6.42873745587842E-14	-1.29948522285011	0.069	0.412	1.2946191488648E-09	Pericyte	Tnfaip2	-26.5940291224265
Gucy1a2	6.51507175223602E-14	2.20804735570439	0.425	0.125	1.31200514946529E-09	Pericyte	Gucy1a2	45.1583424662452
Oaf	6.69525848379589E-14	-1.87468042055109	0.088	0.454	1.34829115346682E-09	Pericyte	Oaf	-38.2892750074005
Tril	7.02623021415779E-14	2.34058837850033	0.531	0.221	1.4149422405271E-09	Pericyte	Tril	47.6922433796135
Ntrk3	7.3974205279003E-14	1.73473108830694	0.362	0.067	1.48969254590856E-09	Pericyte	Ntrk3	35.2578821561064
Tnxb	7.73234272222153E-14	-2.57921366154265	0.044	0.371	1.55713917740097E-09	Pericyte	Tnxb	-52.3075248738727
Ucp2	7.75229523157403E-14	-0.722583971221163	0.062	0.4	1.56115721373438E-09	Pericyte	Ucp2	-14.6524410617246
Trpv2	8.35253963953341E-14	3.49009250038167	0.262	0.021	1.68203443260924E-09	Pericyte	Trpv2	70.5112525066965
Ndrg1	8.4288514280832E-14	-0.425578565662096	0.35	0.721	1.69740210058739E-09	Pericyte	Ndrg1	-8.59420459717693
Plekho1	8.51278287952595E-14	1.78877529872026	0.438	0.146	1.71430421627894E-09	Pericyte	Plekho1	36.1051031054934
Fos	8.59719924122138E-14	0.438776794088385	0.994	0.975	1.73130398319716E-09	Pericyte	Fos	8.85205459024208
Sdf4	1.05007825382352E-13	-0.724749504499891	0.475	0.817	2.1146475875498E-09	Pericyte	Sdf4	-14.4764203143904
Cdon	1.09001938918125E-13	-3.46272991142736	0.031	0.354	2.19508104593319E-09	Pericyte	Cdon	-69.0366085357839
Lama5	1.09901577318399E-13	2.17125464410843	0.475	0.179	2.21319796403791E-09	Pericyte	Lama5	43.2705588806565
Osr2	1.12133767058657E-13	-5.46860796689484	0.025	0.329	2.25814980102724E-09	Pericyte	Osr2	-108.872984972583
Plscr1	1.25935470853809E-13	-0.78667877873857	0.062	0.408	2.53608851205401E-09	Pericyte	Plscr1	-15.5704521435981
Eef1b2	1.28522304308716E-13	-0.618125230054309	0.85	0.954	2.58818216416893E-09	Pericyte	Eef1b2	-12.2217637136756
Aldh1a2	1.32409794702479E-13	-2.8337203261659	0.019	0.325	2.66646844571852E-09	Pericyte	Aldh1a2	-55.9447544822897
Mfap2	1.46823953389173E-13	-3.1742669245438	0.081	0.425	2.95674077335117E-09	Pericyte	Mfap2	-62.3399939928867
Anxa3	1.50952948445322E-13	-2.03413959343034	0.325	0.638	3.03989047579189E-09	Pericyte	Anxa3	-39.8924154364413
Rps21	1.60345436011372E-13	-0.558916047002981	0.994	1	3.22903639039701E-09	Pericyte	Rps21	-10.9274135081954
Rps15	1.61945545237195E-13	-0.549996766489738	0.994	0.992	3.26125938998663E-09	Pericyte	Rps15	-10.7475706336052
Tmem119	1.64587896688675E-13	-3.88122026100232	0.006	0.3	3.31447106351653E-09	Pericyte	Tmem119	-75.7807005608374
Thrb	1.75805839364717E-13	2.2419628589865	0.356	0.075	3.54037799312668E-09	Pericyte	Thrb	43.6264277731238
Cyp27a1	1.84216656184994E-13	-2.47558782769889	0.019	0.325	3.70975502225341E-09	Pericyte	Cyp27a1	-48.0568535733919
Ppap2b	1.84265318091973E-13	-1.64633430092275	0.681	0.846	3.71073497573615E-09	Pericyte	Ppap2b	-31.958700508924
Pax8	1.99457424539301E-13	-2.94546905113466	0.012	0.304	4.01667361537243E-09	Pericyte	Pax8	-56.9441986389499
Sh3bgrl	2.04199191196621E-13	1.0538684433572	0.838	0.738	4.11216331231755E-09	Pericyte	Sh3bgrl	20.3494794207376
Nnmt	2.04217294236083E-13	-8.35472500901421	0	0.283	4.11252787132624E-09	Pericyte	Nnmt	-161.323289605616
P4ha1	2.11990593193994E-13	-1.13401788493833	0.162	0.546	4.26906656574065E-09	Pericyte	P4ha1	-21.8546459779794
Rpl9	2.22412301717445E-13	-0.377055634925914	1	1	4.47893893198591E-09	Pericyte	Rpl9	-7.24847215249062
Fam102b	2.24437296926875E-13	-2.75961696623013	0.019	0.325	4.51971828551342E-09	Pericyte	Fam102b	-53.025532709198
Itpr1	2.27611659816453E-13	1.24541377639382	0.575	0.325	4.58364360538373E-09	Pericyte	Itpr1	23.9129054780855
Ptpn13	2.33858052579851E-13	-2.66553241550025	0.05	0.367	4.70943346285305E-09	Pericyte	Ptpn13	-51.1081141305577
Bdh2	2.4726830843263E-13	-0.783986639628469	0.069	0.4	4.9794891952163E-09	Pericyte	Bdh2	-14.9882083788097
Adh1	2.49232798402033E-13	-1.23837219255479	0.019	0.321	5.01905009422015E-09	Pericyte	Adh1	-23.6653237390947
Col6a2	2.62559091964854E-13	-1.85299852720919	0.112	0.454	5.28741499398822E-09	Pericyte	Col6a2	-35.3143280243121
Sh2d4a	2.64166182581469E-13	-2.63386886276085	0.031	0.342	5.31977858482562E-09	Pericyte	Sh2d4a	-50.1800327563162
Grina	2.68782557676486E-13	-0.541080097257758	0.369	0.767	5.41274314648907E-09	Pericyte	Grina	-10.2991944254645
Cygb	2.77699415581351E-13	-1.75565842236421	0.275	0.592	5.59231083097726E-09	Pericyte	Cygb	-33.3607988096386
Gas7	2.86329994557419E-13	-3.51310546644663	0.019	0.325	5.76611343039731E-09	Pericyte	Gas7	-66.6480637902657
Fstl1	2.88471900989873E-13	-2.83051236318102	0.544	0.821	5.80924714213406E-09	Pericyte	Fstl1	-53.6773123977357
Eif4g2	3.23217224494273E-13	0.572427710224665	0.931	0.825	6.50894846686568E-09	Pericyte	Eif4g2	10.7903126653501
Adrbk2	3.2350438992515E-13	2.6374592539271	0.3	0.046	6.51473140431266E-09	Pericyte	Adrbk2	49.713996585354
Cebpd	3.31559123940184E-13	-1.29737207915131	0.606	0.833	6.67693763790742E-09	Pericyte	Cebpd	-24.4225187339311
Myof	3.92256010881882E-13	-1.51190073765115	0.044	0.367	7.89925154713935E-09	Pericyte	Myof	-28.2067728203238
Rgnef	4.09782893216412E-13	-1.68037853593451	0.05	0.362	8.2522079035921E-09	Pericyte	Rgnef	-31.2765244881634
Serf1	4.30217610754742E-13	-1.468150772801	0.106	0.462	8.66372224537899E-09	Pericyte	Serf1	-27.2549291595738
Baiap2l2	4.38645354341652E-13	1.5194003823575	0.325	0.062	8.83344014573219E-09	Pericyte	Baiap2l2	28.1768566350361
Phgdh	4.59933101032005E-13	-2.00887405847575	0.062	0.383	9.26213278858251E-09	Pericyte	Phgdh	-37.1588093854408
Lmo4	4.70543561204445E-13	-1.0065313533691	0.306	0.654	9.47580623553511E-09	Pericyte	Lmo4	-18.5951876433382
Maf	4.87390156618798E-13	-0.516222862819239	0.138	0.512	9.81506297398936E-09	Pericyte	Maf	-9.51881280305073
Anxa11	4.99113870791759E-13	0.979157755330237	0.738	0.567	1.00511551300044E-08	Pericyte	Anxa11	18.0317562826835
Baiap2	5.02087286975004E-13	-1.23661265439348	0.044	0.371	1.01110337851026E-08	Pericyte	Baiap2	-22.7655920004452
Tgfbr3	5.11165927360235E-13	-2.23267691015339	0.2	0.583	1.02938594451804E-08	Pericyte	Tgfbr3	-41.0627647638205
Entpd1	5.12714943236403E-13	1.96878888150891	0.319	0.054	1.03250535268947E-08	Pericyte	Entpd1	36.203453366872
Psmb10	5.15772100349548E-13	-0.678050339422249	0.138	0.512	1.03866185568392E-08	Pericyte	Psmb10	-12.4644282066414
Tnfaip6	5.1602917432764E-13	-8.39090798738324	0	0.275	1.039179551261E-08	Pericyte	Tnfaip6	-154.24376193335
Atxn10	5.51485659415852E-13	-0.925579620908732	0.256	0.65	1.11058182093164E-08	Pericyte	Atxn10	-16.9527281689598
Ddx5	5.79346181856227E-13	0.454352625719253	1	0.992	1.16668734102207E-08	Pericyte	Ddx5	8.29943784595969
AW112010	5.84363705119679E-13	-0.787735293405901	0.038	0.342	1.17679162937001E-08	Pericyte	AW112010	-14.3823835221687
Cnpy2	5.97336676873973E-13	-0.658427783660891	0.425	0.8	1.20291659988881E-08	Pericyte	Cnpy2	-12.0070440501744
Srpx	6.23749570700076E-13	-2.99906362889416	0.012	0.3	1.25610688547581E-08	Pericyte	Srpx	-54.5609556543639
Qpct	6.24860970806238E-13	-5.38753851827535	0.006	0.288	1.2583450230096E-08	Pericyte	Qpct	-98.0040847842821
Cd9	6.42204983523457E-13	0.607812852761334	0.8	0.575	1.29327239581954E-08	Pericyte	Cd9	11.040011788207
2010107E04Rik	6.69201274952165E-13	0.426716663494895	0.962	0.9	1.34763752749867E-08	Pericyte	2010107E04Rik	7.73309919560124
Heyl	7.18133708055903E-13	1.74440654255192	0.475	0.179	1.44617766128298E-08	Pericyte	Heyl	31.4896026033376
Lzts2	7.31681435620514E-13	1.43188156296477	0.712	0.521	1.47346007505259E-08	Pericyte	Lzts2	25.821216614112
Idh1	7.4239433360938E-13	-0.396984920384586	0.138	0.504	1.49503370902257E-08	Pericyte	Idh1	-7.1530854873078
Podn	7.44321657409593E-13	-7.06234750320732	0.006	0.283	1.49891495369144E-08	Pericyte	Podn	-127.234823663536
Apold1	7.78537468055998E-13	3.08629322580613	0.269	0.029	1.56781875317117E-08	Pericyte	Apold1	55.4637614251068
Lrrk1	8.29482804307393E-13	-3.79059022012797	0.006	0.283	1.67041247131423E-08	Pericyte	Lrrk1	-67.8804119353638
Rab3a	8.53350376358334E-13	2.6603246559699	0.55	0.279	1.71847698791041E-08	Pericyte	Rab3a	47.5645891673965
Palld	8.58612724169871E-13	1.26596093020733	0.706	0.412	1.72907430393329E-08	Pericyte	Palld	22.6266394187643
Rpl23a	8.81309209852748E-13	-0.468708436990941	1	1	1.77478048680146E-08	Pericyte	Rpl23a	-8.3650413489113
Rbms1	9.76982191378567E-13	-0.662133235427491	0.381	0.771	1.96744673699816E-08	Pericyte	Rbms1	-11.748855125726
Pla2g16	9.98954087589537E-13	-0.612314779874339	0.081	0.433	2.01169374158781E-08	Pericyte	Pla2g16	-10.8512611118273
1700120C14Rik	1.11243625934906E-12	3.87348893520503	0.269	0.033	2.24022413907715E-08	Pericyte	1700120C14Rik	68.2280401276978
Stc2	1.16908430945528E-12	-7.63598345658731	0.006	0.279	2.35430198238104E-08	Pericyte	Stc2	-134.12174622183
Myo1e	1.18963354927363E-12	1.54047104797491	0.419	0.133	2.39568404152724E-08	Pericyte	Myo1e	27.0306638744127
Man2a1	1.21399823317956E-12	-1.50251407468352	0.106	0.442	2.44474964197699E-08	Pericyte	Man2a1	-26.3341705616279
Gas6	1.39026270273483E-12	-0.997365482919016	0.512	0.758	2.79971103076741E-08	Pericyte	Gas6	-17.3453472153677
Clec11a	1.42234297523701E-12	-7.59789594885234	0	0.267	2.86431428353228E-08	Pericyte	Clec11a	-131.962929513568
Atp2b4	1.50715490023051E-12	2.73532382140975	0.438	0.158	3.03510853808421E-08	Pericyte	Atp2b4	47.3496412699745
Os9	1.57615611525662E-12	-0.7642335066626	0.212	0.596	3.17406318490377E-08	Pericyte	Os9	-13.1950021648372
Myl12b	1.71128165396407E-12	-0.649350257846108	0.506	0.842	3.44617899475283E-08	Pericyte	Myl12b	-11.1580547430275
Tbc1d1	1.7673098348401E-12	1.3632810797567	0.356	0.083	3.559008545401E-08	Pericyte	Tbc1d1	23.3819047324256
Kif5b	1.77166767558423E-12	0.67534901831382	0.85	0.704	3.56778436509151E-08	Pericyte	Kif5b	11.5813820005375
Hexb	1.95453620929758E-12	-0.605938988346617	0.138	0.508	3.93604501828347E-08	Pericyte	Hexb	-10.331565342857
Zfyve21	2.06749306058182E-12	-1.21548688209452	0.212	0.583	4.16351752539968E-08	Pericyte	Zfyve21	-20.656373598931
Sult5a1	2.1017742023154E-12	-8.43849535972703	0	0.262	4.23255288862275E-08	Pericyte	Sult5a1	-143.267722892059
Ahnak	2.11814046879809E-12	-0.992308187237086	0.512	0.829	4.26551127606559E-08	Pericyte	Ahnak	-16.8395877174872
Rps25	2.1313183659347E-12	-0.526916337202953	0.994	1	4.2920489253193E-08	Pericyte	Rps25	-8.93856475736661
Cxcr7	2.15810409944774E-12	-2.28256548616059	0.15	0.483	4.34599003546786E-08	Pericyte	Cxcr7	-38.6927425649998
Apod	2.18621907757727E-12	-8.22349454023838	0	0.262	4.4026079784251E-08	Pericyte	Apod	-139.293527867083
Efnb1	2.2109231509709E-12	-0.866256149891324	0.112	0.471	4.45235704142519E-08	Pericyte	Efnb1	-14.6633319147665
Ifi205	2.26793074100752E-12	-7.42086536976081	0	0.262	4.56715892624094E-08	Pericyte	Ifi205	-125.425903731001
Eif3f	2.51502228711927E-12	-0.484025619384358	0.819	0.938	5.06475188180078E-08	Pericyte	Eif3f	-8.13084415166418
Scara3	2.52503077247921E-12	-2.87191441555649	0.025	0.308	5.08490696961864E-08	Pericyte	Scara3	-48.2320909760782
Adprh	2.54153031354834E-12	-0.876958460237092	0.212	0.604	5.11813374542365E-08	Pericyte	Adprh	-14.7222829316626
Cyb561	2.64963988265362E-12	-1.69280686341318	0.012	0.288	5.33584479568786E-08	Pericyte	Cyb561	-28.348139042408
Ptgfrn	2.83077568484E-12	-2.93710947532623	0.025	0.312	5.7006160741308E-08	Pericyte	Ptgfrn	-48.9912988264329
Zfp467	2.90114662141641E-12	0.955614743530908	0.6	0.312	5.84232906620836E-08	Pericyte	Zfp467	15.9162903016465
Igfbp3	3.43730704580732E-12	-3.28999239551887	0.069	0.367	6.92204892884677E-08	Pericyte	Igfbp3	-54.2387124130018
Scn7a	3.54360584641853E-12	-1.89121078399345	0.044	0.346	7.13611345351763E-08	Pericyte	Scn7a	-31.1208426016651
Gnb2l1	3.6999850045149E-12	-0.550742674780144	0.938	0.971	7.45102980209211E-08	Pericyte	Gnb2l1	-9.03896969340959
Cldn1	3.86832948457147E-12	-4.91260063707866	0.006	0.271	7.79004191603003E-08	Pericyte	Cldn1	-80.4086342086854
Hp	3.90575145964214E-12	-4.43228547451826	0.019	0.292	7.86540228942735E-08	Pericyte	Hp	-72.5042435386602
Ifnar2	3.91654315699889E-12	-0.776641583900522	0.294	0.683	7.88713460956436E-08	Pericyte	Ifnar2	-12.7023209177328
Chchd10	4.07301782810473E-12	0.653672247128579	0.738	0.575	8.20224330223731E-08	Pericyte	Chchd10	10.6654948717448
Ndufs2	4.11931352799417E-12	0.521555818706256	0.838	0.717	8.29547358267467E-08	Pericyte	Ndufs2	8.5039523577501
Hspa8	4.20018491590332E-12	0.519473873049516	1	0.979	8.4583323836461E-08	Pericyte	Hspa8	8.45990667236323
Lysmd2	4.28315556863944E-12	-3.18989156266483	0.056	0.358	8.6254186841261E-08	Pericyte	Lysmd2	-51.8866716546707
Matn2	4.61677366777097E-12	-2.24926193528846	0.056	0.358	9.29725881215718E-08	Pericyte	Matn2	-36.4177125848369
Rpl5	4.67853515685765E-12	-0.502839472084819	0.95	0.971	9.42163409887993E-08	Pericyte	Rpl5	-8.13477214820186
Tm2d2	4.72098999161878E-12	-0.603046614507532	0.288	0.667	9.5071296451219E-08	Pericyte	Tm2d2	-9.75044285206282
Fyn	4.90428892416323E-12	-1.5417948050655	0.031	0.317	9.87625703547992E-08	Pericyte	Fyn	-24.8699937933908
Sec61b	4.9090686367258E-12	-0.530022442768884	0.65	0.875	9.88588242063841E-08	Pericyte	Sec61b	-8.54903569428969
Sept7	4.92941664725232E-12	1.09322110685601	0.875	0.779	9.92685924423672E-08	Pericyte	Sept7	17.6286676544327
Fzd7	5.08538806272192E-12	2.90660225630458	0.431	0.154	1.02409544807094E-07	Pericyte	Fzd7	46.7796877619342
1700113I22Rik	5.12313619366994E-12	4.37914129295172	0.35	0.092	1.03169716668125E-07	Pericyte	1700113I22Rik	70.446766332807
Tln1	5.13215167477061E-12	0.857247504452187	0.781	0.629	1.0335127042653E-07	Pericyte	Tln1	13.7889394873195
5430407P10Rik	5.45928632943231E-12	-6.33047566762062	0.019	0.288	1.09939108102108E-07	Pericyte	5430407P10Rik	-101.435358838187
Hoga1	5.55277476631231E-12	-0.988338469937401	0.012	0.279	1.11821778243997E-07	Pericyte	Hoga1	-15.8197008562505
Tmem171	5.72700780184913E-12	-4.24589024357395	0	0.254	1.15330483113638E-07	Pericyte	Tmem171	-67.8300670048411
Rtn4	5.7893654181004E-12	-0.703601461484908	0.6	0.842	1.16586240789706E-07	Pericyte	Rtn4	-11.2327402179954
Ace	5.88272972526147E-12	-3.1722196804428	0.019	0.288	1.18466411207315E-07	Pericyte	Ace	-50.5925781573327
Pnp	6.02294082606944E-12	-0.807777149391347	0.238	0.612	1.21289982355386E-07	Pericyte	Pnp	-12.8639170268313
Psap	6.23064849933951E-12	-0.429870075654657	0.85	0.992	1.25472799479699E-07	Pericyte	Psap	-6.83114139005643
Atp5h	7.56905301655191E-12	0.410943002117804	0.969	0.975	1.52425589647322E-07	Pericyte	Atp5h	6.45040352860336
Fcgrt	7.92563855655718E-12	-0.708284517499606	0.575	0.862	1.59606509251949E-07	Pericyte	Fcgrt	-11.085045349123
Dtx4	8.46607728613495E-12	-3.95474208414008	0.006	0.262	1.70489864388186E-07	Pericyte	Dtx4	-61.6330338911677
Hsp90b1	8.6382333174317E-12	-0.5688327746592	0.688	0.888	1.7395674254644E-07	Pericyte	Hsp90b1	-8.85357449841128
Plekhg3	8.74353658471364E-12	1.44310327207066	0.5	0.225	1.76077339742963E-07	Pericyte	Plekhg3	22.443636361762
Amigo2	8.9762991747239E-12	1.90791376866902	0.375	0.108	1.8076471278059E-07	Pericyte	Amigo2	29.6224019263512
Ndufb7	9.22192938327867E-12	0.54811237428639	0.869	0.775	1.85711213920466E-07	Pericyte	Ndufb7	8.49523369201438
Acot1	1.04421300724035E-11	-0.855223356490445	0.05	0.346	2.10283615398061E-07	Pericyte	Acot1	-13.1488954743479
Aldh1a1	1.04620406995094E-11	-2.5961654430191	0.006	0.262	2.1068457560672E-07	Pericyte	Aldh1a1	-39.91060140786
Trf	1.08304756269896E-11	-2.04706860950141	0.019	0.283	2.18104118176316E-07	Pericyte	Trf	-31.3985387006251
Rpl37	1.09491459757301E-11	-0.552690297566042	1	1	2.20493901659253E-07	Pericyte	Rpl37	-8.47130294523652
Ang	1.1318286167513E-11	-4.10354248770324	0.031	0.308	2.27927646841377E-07	Pericyte	Ang	-62.7605537953718
Rps6	1.17113562217898E-11	-0.350475803330558	1	1	2.35843291594403E-07	Pericyte	Rps6	-5.34829520048338
Ctsz	1.20117538249927E-11	-0.605532034212332	0.569	0.842	2.41892698527703E-07	Pericyte	Ctsz	-9.22514223990741
Gnao1	1.21252834929423E-11	2.84772381104834	0.275	0.046	2.44178958980871E-07	Pericyte	Gnao1	43.3576328534905
Mrc2	1.2579721841104E-11	-2.8706846682631	0.019	0.283	2.53330438436152E-07	Pericyte	Mrc2	-43.6015982459316
Pitpnc1	1.29372484576118E-11	1.74188055998064	0.4	0.142	2.60530309439386E-07	Pericyte	Pitpnc1	26.4078614561009
Synpo	1.35028648404749E-11	2.72724304486434	0.531	0.275	2.71920692157483E-07	Pericyte	Synpo	41.2297932307467
Mmp14	1.37130284867603E-11	-2.37178601284371	0.144	0.479	2.76152967666378E-07	Pericyte	Mmp14	-35.8194497402034
Stom	1.39694091946433E-11	0.895909777114644	0.456	0.171	2.81315962361727E-07	Pericyte	Stom	13.5137125879445
Fez2	1.45327034579039E-11	1.38174917812542	0.612	0.392	2.9265958223527E-07	Pericyte	Fez2	20.7873880025373
Pacsin2	1.56205434033497E-11	1.15689651153654	0.619	0.421	3.14566503056655E-07	Pericyte	Pacsin2	17.3211359314386
Amotl2	1.68515841672075E-11	-1.07644543821609	0.231	0.588	3.39357201959224E-07	Pericyte	Amotl2	-16.0349600905114
Ostc	1.69052221980497E-11	-0.724766667479802	0.412	0.75	3.40437364624324E-07	Pericyte	Ostc	-10.7939751132895
Rps14	1.71877396822479E-11	-0.406939814362858	1	1	3.46126701721109E-07	Pericyte	Rps14	-6.05382425288258
Ccdc85b	1.74958698148473E-11	1.09886854689923	0.756	0.65	3.52331826331395E-07	Pericyte	Ccdc85b	16.3277497450459
Ormdl2	1.79790335749394E-11	-0.736561797259929	0.088	0.412	3.6206177813213E-07	Pericyte	Ormdl2	-10.9242801911695
Npdc1	1.82759334959901E-11	-1.05174353770353	0.369	0.721	3.68040748742249E-07	Pericyte	Npdc1	-15.5816564202782
Slc6a17	1.90436321622675E-11	3.24270769290186	0.288	0.054	3.83500664483743E-07	Pericyte	Slc6a17	47.9075185768607
Mdk	1.90672838401783E-11	-1.94710426270376	0.156	0.471	3.8397696197351E-07	Pericyte	Mdk	-28.7639545880448
Dcdc2a	1.92972165234381E-11	-5.9370531815727	0.006	0.254	3.88607346348996E-07	Pericyte	Dcdc2a	-87.6350394972898
Anpep	2.05440455110423E-11	-1.73946733877927	0.044	0.329	4.1371598850137E-07	Pericyte	Anpep	-25.566840742481
Taf10	2.06660606607868E-11	-0.659536340095037	0.212	0.567	4.16173129586924E-07	Pericyte	Taf10	-9.69001639341546
Snrpg	2.07613796029967E-11	-0.463276828452726	0.812	0.958	4.18092662445147E-07	Pericyte	Snrpg	-6.80440748782472
Vapa	2.28096464716064E-11	0.643622728654366	0.894	0.775	4.59340660645211E-07	Pericyte	Vapa	9.39269137757046
Atp2a3	2.2843383748668E-11	1.35409357423889	0.312	0.071	4.60020061930676E-07	Pericyte	Atp2a3	19.7589276607909
Ppp1r14b	2.33202920609122E-11	-1.30255931955103	0.188	0.521	4.6962404152265E-07	Pericyte	Ppp1r14b	-18.9800260845838
Txndc5	2.39528158192521E-11	-0.800265722968707	0.35	0.708	4.82361804968098E-07	Pericyte	Txndc5	-11.6395219240961
Hrct1	2.41619967359803E-11	2.74384631747568	0.325	0.075	4.86574290269172E-07	Pericyte	Hrct1	39.8842105018576
Slc7a2	2.48197759021521E-11	1.8035347769395	0.3	0.054	4.9982064711754E-07	Pericyte	Slc7a2	26.1675158525206
Gabarap	2.65886014278304E-11	-0.438577368854181	0.944	0.971	5.35441255553648E-07	Pericyte	Gabarap	-6.33313380521987
Ggh	2.81544297238513E-11	-1.07055349351651	0.244	0.588	5.66973905778918E-07	Pericyte	Ggh	-15.3977201057277
Ndufb2	2.89567268886739E-11	0.479537140914111	0.856	0.738	5.83130566084116E-07	Pericyte	Ndufb2	6.88368599072515
Rpl19	2.91365501419082E-11	-0.398744014606511	1	1	5.86751846757747E-07	Pericyte	Rpl19	-5.72144382969622
Kcnk5	2.96383222558442E-11	-1.32925197938452	0.019	0.279	5.9685653358819E-07	Pericyte	Kcnk5	-19.0502931319528
Rps8	2.96654650119301E-11	-0.467324566415204	0.994	0.996	5.97403134410248E-07	Pericyte	Rps8	-6.69707586601176
Ltbp3	2.96990161787849E-11	-1.50119117961185	0.194	0.542	5.98078787808369E-07	Pericyte	Ltbp3	-21.5113840691028
Itm2c	3.05320966583761E-11	-0.679703947972448	0.6	0.867	6.14855362506377E-07	Pericyte	Itm2c	-9.72104346999647
Cdkn1a	3.34645055463279E-11	1.2418908103232	0.706	0.446	6.73908212691952E-07	Pericyte	Cdkn1a	17.6474819183968
Camk2g	3.35925794464671E-11	1.89808850020067	0.444	0.188	6.76487364892955E-07	Pericyte	Camk2g	26.9649134875717
Bmp1	3.38595090529583E-11	-3.29334604453723	0.081	0.379	6.81862793308475E-07	Pericyte	Bmp1	-46.7603675911959
Nsg1	3.47719192350969E-11	-5.31948395465371	0.025	0.283	7.00236909556382E-07	Pericyte	Nsg1	-75.3869133463585
Stxbp6	3.51487944390331E-11	-2.70346223388604	0.031	0.3	7.07826422413248E-07	Pericyte	Stxbp6	-38.2839096621833
Ndufs7	3.57441369768739E-11	0.513064807395015	0.844	0.779	7.19815430440286E-07	Pericyte	Ndufs7	7.25692767862022
Nab1	3.75616882742714E-11	1.41886561286039	0.588	0.342	7.56417278467277E-07	Pericyte	Nab1	19.9984463580997
Atf3	3.89030947087582E-11	1.06513453098805	0.769	0.621	7.83430521244973E-07	Pericyte	Atf3	14.9753478308243
Lrch1	3.9686629078184E-11	2.44814465181081	0.412	0.158	7.99209336376469E-07	Pericyte	Lrch1	34.3710767463601
Larp6	4.01995559323961E-11	-2.29339614530486	0.025	0.288	8.09538657366594E-07	Pericyte	Larp6	-32.1690120561066
Gfpt2	4.24291461494328E-11	-3.41432991459025	0.044	0.312	8.54438145157277E-07	Pericyte	Gfpt2	-47.7078232041309
Ifitm1	4.39283727931839E-11	-2.25150069079152	0.069	0.358	8.84629571309137E-07	Pericyte	Ifitm1	-31.3816346704533
Tubb2b	4.55131119890036E-11	-1.47307100870718	0.044	0.325	9.16543049234554E-07	Pericyte	Tubb2b	-20.4796006752434
Adcy6	4.63293088607562E-11	1.90596569799818	0.425	0.175	9.32979621837909E-07	Pericyte	Adcy6	26.4641097235815
Thsd7a	4.78906801211531E-11	-4.66415294525875	0.025	0.283	9.64422516279781E-07	Pericyte	Thsd7a	-64.6066168633105
Gpx7	4.79972627594374E-11	-1.3937475943984	0.094	0.421	9.66568877449551E-07	Pericyte	Gpx7	-19.3027258120362
Ccdc107	4.95338815178621E-11	0.663616348185515	0.675	0.488	9.97513306006708E-07	Pericyte	Ccdc107	9.16985093077398
Ndufa11	5.02070773157721E-11	0.545322664401065	0.875	0.817	1.01107012298502E-06	Pericyte	Ndufa11	7.5279074079982
Carkd	5.25200866860471E-11	-0.741742038664063	0.2	0.567	1.05764950568362E-06	Pericyte	Carkd	-10.2059710680528
Zfp36l1	5.30885119133152E-11	-0.509449825812436	0.75	0.925	1.06909645291034E-06	Pericyte	Zfp36l1	-7.00427114036921
Gsdmd	5.41133683222271E-11	-1.59410172053458	0.012	0.262	1.08973501127301E-06	Pericyte	Gsdmd	-21.8863407241336
Slfn5	5.78135125459993E-11	-1.51431997310397	0.125	0.438	1.16424851565133E-06	Pericyte	Slfn5	-20.6908121128786
Dact3	5.92185265226619E-11	1.66311952496898	0.362	0.104	1.19254268711337E-06	Pericyte	Dact3	22.68399039876
Purb	6.29290378577019E-11	1.04840450582712	0.619	0.404	1.2672649643784E-06	Pericyte	Purb	14.2359173724404
Ezr	6.44014111089912E-11	-0.718607158931795	0.15	0.462	1.29691561691287E-06	Pericyte	Ezr	-9.74109494742022
Crtc3	6.72289849360503E-11	2.88938944380221	0.544	0.338	1.35385729864218E-06	Pericyte	Crtc3	39.0430273655822
Epn2	6.79867125273286E-11	1.27274887674555	0.569	0.333	1.36911641687534E-06	Pericyte	Epn2	17.1838216545153
Mnda	6.8176457795256E-11	-4.16787866925252	0.025	0.279	1.37293750708087E-06	Pericyte	Mnda	-56.2603517363654
Unc45a	6.89663293958876E-11	1.77428385838028	0.462	0.221	1.38884394137439E-06	Pericyte	Unc45a	23.9298353355143
Foxo1	7.46109316314848E-11	-0.770553403970315	0.075	0.379	1.50251494119484E-06	Pericyte	Foxo1	-10.3318653196187
Ebf1	7.49466143408344E-11	2.01395862551034	0.494	0.217	1.50927491959572E-06	Pericyte	Ebf1	26.9948621744933
Prkag2	8.08451392387624E-11	2.46762642999965	0.35	0.112	1.6280594139902E-06	Pericyte	Prkag2	32.8888256059897
Abca1	8.14012238762137E-11	-1.65424587509159	0.044	0.321	1.63925784641919E-06	Pericyte	Abca1	-22.0366509050549
Rpn2	8.15718559898768E-11	-0.777114466391576	0.519	0.804	1.64269403592414E-06	Pericyte	Rpn2	-10.3505219868572
9030425E11Rik	8.52866925459757E-11	-2.40434362649476	0.012	0.258	1.71750341449086E-06	Pericyte	9030425E11Rik	-31.9167932524114
Nid2	8.53565080597162E-11	-3.42922639909654	0.012	0.258	1.71890935930656E-06	Pericyte	Nid2	-45.5189358870096
Atf5	8.70724028269961E-11	-3.21745436171623	0.219	0.554	1.75346404813005E-06	Pericyte	Atf5	-42.6438739317841
2900026A02Rik	8.87578214519083E-11	2.14321872218838	0.375	0.121	1.78740500839853E-06	Pericyte	2900026A02Rik	28.3649547803836
Bcr	8.94055520608053E-11	4.01809078196743	0.338	0.104	1.8004490074005E-06	Pericyte	Bcr	53.1491932591719
Coq10b	9.01087173931217E-11	1.85593050091339	0.569	0.35	1.81460935086268E-06	Pericyte	Coq10b	24.5347337312845
Creb3l1	9.29921089846477E-11	-4.77186983968873	0.012	0.254	1.87267509073283E-06	Pericyte	Creb3l1	-62.9321000076349
Iqgap1	9.30911138930741E-11	0.881031580602162	0.688	0.533	1.87466885157873E-06	Pericyte	Iqgap1	11.6182326378426
Pdia4	9.3960289323348E-11	-0.620493711858023	0.244	0.604	1.89217230639358E-06	Pericyte	Pdia4	-8.1767327414053
Ndn	1.04835987208459E-10	-1.20189206999071	0.188	0.529	2.11118711040395E-06	Pericyte	Ndn	-15.7066382514144
Atp5d	1.08768765927645E-10	0.431807482870178	0.944	0.921	2.19038540825091E-06	Pericyte	Atp5d	5.62707030097134
Adamts5	1.09764118028425E-10	-1.69711115487499	0.325	0.654	2.21042980885643E-06	Pericyte	Adamts5	-22.100330606104
Jag1	1.1687723456609E-10	2.41596482738123	0.562	0.312	2.35367374969193E-06	Pericyte	Jag1	31.3097762763125
Tnc	1.17148925797678E-10	-2.0838607190139	0.038	0.3	2.35914506771364E-06	Pericyte	Tnc	-27.0010235810181
Col15a1	1.21619857208397E-10	-6.10300166616993	0.019	0.262	2.4491806844627E-06	Pericyte	Col15a1	-78.8492985209563
Dpp4	1.24856789018875E-10	-1.48334347105903	0.012	0.254	2.5143660172621E-06	Pericyte	Dpp4	-19.125474013086
Cx3cl1	1.29918683862963E-10	-2.77871105615541	0.038	0.3	2.61630245563235E-06	Pericyte	Cx3cl1	-35.7168531073815
Il11ra1	1.30884868347887E-10	-1.56108885746558	0.5	0.812	2.63575947878975E-06	Pericyte	Il11ra1	-20.0542769691316
Psmb9	1.32186326531401E-10	-0.537600017380077	0.019	0.267	2.66196824368935E-06	Pericyte	Psmb9	-6.9008729301363
Ctso	1.33485742259119E-10	-0.900193759494696	0.125	0.45	2.68813587761414E-06	Pericyte	Ctso	-11.5464816158475
Shroom3	1.35817648167817E-10	-2.33186489993106	0.025	0.283	2.7350957988035E-06	Pericyte	Shroom3	-29.8696598879461
Lama2	1.37976052245076E-10	-1.67644713820298	0.056	0.333	2.77856174011133E-06	Pericyte	Lama2	-21.4477557565913
Serpine1	1.39991189170598E-10	1.99471217580998	0.419	0.154	2.81914256751751E-06	Pericyte	Serpine1	25.4905820300638
Rtp4	1.44924554901168E-10	-1.09617560345768	0.025	0.279	2.91849068659973E-06	Pericyte	Rtp4	-13.9701485523866
Eps8	1.50669958052258E-10	-0.748619014055836	0.025	0.283	3.03419161525637E-06	Pericyte	Eps8	-9.51162793488593
Picalm	1.50868702550504E-10	0.924909471388084	0.644	0.5	3.03819393196206E-06	Pericyte	Picalm	11.7502786735155
Iigp1	1.51043343373869E-10	-2.88699838369884	0.062	0.329	3.04171084886298E-06	Pericyte	Iigp1	-36.6738015151849
1500009L16Rik	1.52226561569975E-10	1.85947351608705	0.438	0.188	3.06553849689616E-06	Pericyte	1500009L16Rik	23.6065505352393
Meg3	1.62352396807398E-10	-3.63543833561594	0.038	0.288	3.26945256690738E-06	Pericyte	Meg3	-45.9188144400789
Plscr3	1.62749325918447E-10	-0.88145199374759	0.138	0.467	3.27744592534568E-06	Pericyte	Plscr3	-11.1313690105799
Mllt4	1.69093528888267E-10	-0.930367016472027	0.062	0.346	3.40520548475192E-06	Pericyte	Mllt4	-11.7135117159033
Rpl10a	1.75214966705362E-10	-0.424580263354158	0.988	0.988	3.52847899951259E-06	Pericyte	Rpl10a	-5.33045391071568
Cxcl1	1.7798123927876E-10	-2.82114991646842	0.106	0.4	3.58418619659567E-06	Pericyte	Cxcl1	-35.3743398744912
Dynlrb1	1.93966215686812E-10	0.525993436728199	0.925	0.896	3.90609165150102E-06	Pericyte	Dynlrb1	6.55018220330027
Fxyd5	1.95087926739976E-10	-0.551623882360141	0.125	0.433	3.92868066868963E-06	Pericyte	Fxyd5	-6.86617659259866
Adamtsl1	2.01647068884572E-10	1.2381257773989	0.506	0.229	4.06076867319751E-06	Pericyte	Adamtsl1	15.3702646011065
Shisa5	2.04356554145327E-10	-0.424474375520978	0.362	0.7	4.11533228737859E-06	Pericyte	Shisa5	-5.26381800585232
Tmem45a	2.08108577329834E-10	-2.7454475230377	0.019	0.258	4.1908905302682E-06	Pericyte	Tmem45a	-33.9957711122943
C2cd2	2.20916313097314E-10	2.99807501932006	0.325	0.092	4.44881271315371E-06	Pericyte	C2cd2	36.9448986172237
Mt1	2.28056461968384E-10	-1.0932414999614	0.7	0.788	4.59260103111932E-06	Pericyte	Mt1	-13.4371012663786
Hdac5	2.46902655405957E-10	1.44653931025049	0.519	0.279	4.97212567456516E-06	Pericyte	Hdac5	17.6646507295095
Spp1	2.47083954415123E-10	-1.12756769182072	0.412	0.683	4.97577667401175E-06	Pericyte	Spp1	-13.7686491224119
Fosb	2.68933279654065E-10	0.692605702976218	0.906	0.804	5.41577838567357E-06	Pericyte	Fosb	8.39867107937671
Junb	2.75642480204694E-10	0.451942519963611	0.981	0.988	5.55088826636214E-06	Pericyte	Junb	5.46920617526509
Mtap7d1	3.11700392823114E-10	1.44818898118536	0.619	0.438	6.27702251067186E-06	Pericyte	Mtap7d1	17.3472979812107
Hspb6	3.12029083516735E-10	4.70806180198225	0.288	0.071	6.28364168386002E-06	Pericyte	Hspb6	56.3910967639444
Plekhf1	3.12202409918236E-10	-1.22507151060802	0.025	0.271	6.28713213093343E-06	Pericyte	Plekhf1	-14.6726882599575
Wnt5a	3.17642783609276E-10	-1.2178191997585	0.025	0.271	6.39669037632359E-06	Pericyte	Wnt5a	-14.5647886109657
Atp5j2	3.22501927409547E-10	0.366552681515889	0.969	0.938	6.49454381417345E-06	Pericyte	Atp5j2	4.37830615269467
Prr13	3.28466661319133E-10	-0.632115304509173	0.294	0.629	6.61466162564469E-06	Pericyte	Prr13	-7.53874739699636
Mgat4b	3.39068331878689E-10	-0.889197310625621	0.094	0.392	6.82815806737304E-06	Pericyte	Mgat4b	-10.5765179339179
Sema3b	3.41816507410387E-10	-1.78638946088619	0.019	0.254	6.88350082623038E-06	Pericyte	Sema3b	-21.2337096665539
Gpr137b-ps	3.51057739409141E-10	1.17914073954232	0.294	0.071	7.06960075622128E-06	Pericyte	Gpr137b-ps	13.9842631518561
Kdelr3	3.53931200012166E-10	-1.45035349634293	0.056	0.325	7.127466505845E-06	Pericyte	Kdelr3	-17.1889438186608
Ppm1l	3.56944070311426E-10	2.78786258788063	0.275	0.058	7.18813968793149E-06	Pericyte	Ppm1l	33.0168745157368
Pi15	3.58687358190628E-10	1.6233416465956	0.331	0.092	7.22324601924286E-06	Pericyte	Pi15	19.2174530138595
Tubb5	3.92842870653762E-10	-0.523762322515213	0.612	0.858	7.91106972922547E-06	Pericyte	Tubb5	-6.15276565877203
Atpif1	4.00207858545349E-10	0.36611463004591	0.956	0.883	8.05938585538623E-06	Pericyte	Atpif1	4.29403884989558
Pigt	4.00634024022316E-10	-0.532383866442871	0.131	0.458	8.06796797576139E-06	Pericyte	Pigt	-6.24358977412957
Nucb1	4.22917174113452E-10	-0.474891770057775	0.362	0.725	8.51670605229669E-06	Pericyte	Nucb1	-5.54364000992837
Ctnnal1	4.27569578764205E-10	-2.73734613320846	0.031	0.275	8.61039617715357E-06	Pericyte	Ctnnal1	-31.9244093937023
Myo1b	4.33269408798626E-10	1.97555001475768	0.369	0.121	8.72517935438674E-06	Pericyte	Myo1b	23.013769914638
Fkbp3	4.40388673218927E-10	-0.606387497246714	0.306	0.638	8.86854710128275E-06	Pericyte	Fkbp3	-7.05410549729444
Sh3d19	4.6953982072572E-10	-0.619431080693896	0.075	0.358	9.45559290977455E-06	Pericyte	Sh3d19	-7.16613879959794
Itih5	5.21556348343137E-10	-2.32103295666763	0.081	0.35	1.05031017429341E-05	Pericyte	Itih5	-26.6079503114803
Grb14	5.33508021912878E-10	3.13067001861894	0.381	0.138	1.07437845452815E-05	Pericyte	Grb14	35.818569072861
Vcl	5.53201616120357E-10	0.967180057663944	0.65	0.429	1.11403741454317E-05	Pericyte	Vcl	11.030625437807
Abhd14a	5.61482434982074E-10	-0.727808401987017	0.156	0.483	1.1307133275669E-05	Pericyte	Abhd14a	-8.28979357108235
Pkdcc	6.33441899921437E-10	2.47000418933019	0.45	0.212	1.27562529806179E-05	Pericyte	Pkdcc	27.8356849841307
Sdf2l1	6.39778595021726E-10	-0.373202444615624	0.1	0.4	1.28838613465475E-05	Pericyte	Sdf2l1	-4.2020860201631
Gpr137b	6.41416128259767E-10	1.24742533592799	0.288	0.071	1.29168379908952E-05	Pericyte	Gpr137b	14.0422405949417
Nuak2	6.42136117541741E-10	-1.07383741555832	0.038	0.288	1.29313371350556E-05	Pericyte	Nuak2	-12.0869603447528
Glis2	6.80404292054384E-10	-0.649151970575581	0.094	0.392	1.37019816333912E-05	Pericyte	Glis2	-7.26918435090038
Rpl24	6.85874038725243E-10	-0.371582483345736	1	0.996	1.38121313918489E-05	Pericyte	Rpl24	-4.15799433878121
Ccdc90a	7.06336444726918E-10	0.862806221862786	0.494	0.25	1.42242033239107E-05	Pericyte	Ccdc90a	9.62940542613285
Metrnl	7.11479112947101E-10	-1.58844251392485	0.112	0.396	1.43277663765287E-05	Pericyte	Metrnl	-17.7163936790776
Rnaset2b	7.35453743547802E-10	-0.643328769105986	0.231	0.562	1.48105674875656E-05	Pericyte	Rnaset2b	-7.1539250290946
Spry4	7.39207350972228E-10	3.40094125401983	0.312	0.088	1.48861576338787E-05	Pericyte	Spry4	37.8017300145011
Tnfrsf1a	7.39262126070823E-10	-0.877789483022015	0.369	0.712	1.48872606948142E-05	Pericyte	Tnfrsf1a	-9.75663422733559
Fkbp5	7.58819824201379E-10	-0.995868837257378	0.062	0.329	1.52811136197674E-05	Pericyte	Fkbp5	-11.0430828748178
Sqrdl	8.10017907615133E-10	-0.764493904548483	0.106	0.408	1.63121406235535E-05	Pericyte	Sqrdl	-8.42747569717922
Rps17	8.265651491995E-10	-0.500817213553903	1	1	1.66453689745795E-05	Pericyte	Rps17	-5.51068137001054
Tmcc3	8.28125655009155E-10	-2.1886195361646	0.044	0.296	1.66767944405744E-05	Pericyte	Tmcc3	-24.0780811045826
Pafah1b3	8.8800923537202E-10	-0.73701608530143	0.056	0.321	1.78827299819217E-05	Pericyte	Pafah1b3	-8.05682040001809
Psme2	9.51884855659452E-10	-0.559893922317215	0.4	0.721	1.916905722327E-05	Pericyte	Psme2	-6.0816871434677
Fbxo32	9.83597068916455E-10	4.14155254818829	0.269	0.058	1.98076777738396E-05	Pericyte	Fbxo32	44.8506986752453
Rrbp1	9.89884644677647E-10	-0.745676233963885	0.669	0.862	1.99342969745185E-05	Pericyte	Rrbp1	-8.0705052152581
1110058L19Rik	1.00828481455713E-09	-0.538130814294307	0.131	0.446	2.03048395955514E-05	Pericyte	1110058L19Rik	-5.81431580040995
Csf1	1.0167918121265E-09	-2.33927614228359	0.156	0.467	2.04761535126035E-05	Pericyte	Csf1	-25.2554090971728
Fermt2	1.0208786292978E-09	0.832591547222089	0.806	0.679	2.05584538367991E-05	Pericyte	Fermt2	8.98552640308255
Rasal2	1.0766781749339E-09	3.2373257688602	0.312	0.092	2.16821450868188E-05	Pericyte	Rasal2	34.7657108503114
Gamt	1.07990014375826E-09	1.44706740270141	0.462	0.217	2.17470290950039E-05	Pericyte	Gamt	15.5357639719286
Avpi1	1.17605219310984E-09	1.36529667919137	0.425	0.188	2.3683339064846E-05	Pericyte	Avpi1	14.5414182464233
Dctn3	1.19321933688586E-09	-0.526041160837204	0.288	0.612	2.40290510062075E-05	Pericyte	Dctn3	-5.59510371937762
Gpi1	1.20893553126426E-09	0.600247153715511	0.825	0.75	2.43455437285996E-05	Pericyte	Gpi1	6.37652259445888
Pxn	1.23645905626322E-09	-0.858272113348124	0.131	0.425	2.48998124750288E-05	Pericyte	Pxn	-9.0982425235252
Plin3	1.28930007964175E-09	-0.616411075580581	0.194	0.538	2.59639250038256E-05	Pericyte	Plin3	-6.50856279555222
Prdx6	1.3377906968462E-09	-0.464254831906198	0.425	0.742	2.69404290530889E-05	Pericyte	Prdx6	-4.88483477320429
Pih1d1	1.46996522225932E-09	-0.463149503172272	0.088	0.379	2.96021596458581E-05	Pericyte	Pih1d1	-4.82956704806042
Egfr	1.47390496838337E-09	-2.46958372858729	0.031	0.267	2.96814982533043E-05	Pericyte	Egfr	-25.7453774280204
Samd4	1.58553130970391E-09	1.79817262937079	0.481	0.242	3.19294295148174E-05	Pericyte	Samd4	18.6146514440317
Cox6b1	1.61773071375928E-09	0.340263393437859	0.981	0.954	3.25778611136845E-05	Pericyte	Cox6b1	3.51555973522117
Mad2l2	1.68395723811095E-09	-0.690945769911741	0.05	0.312	3.39115308610783E-05	Pericyte	Mad2l2	-7.11104489868421
Rnasek	1.72984277044764E-09	0.43361057012865	0.906	0.825	3.48355737112746E-05	Pericyte	Rnasek	4.45095676616577
Scpep1	1.76073400207075E-09	-0.653591836853248	0.162	0.488	3.54576613337008E-05	Pericyte	Scpep1	-6.69746745482398
Ppfibp2	1.80315841086046E-09	2.10345159808576	0.469	0.233	3.63120040779079E-05	Pericyte	Ppfibp2	21.5043475163994
Arsb	1.8942529739863E-09	-0.760871576961981	0.075	0.338	3.81464663901362E-05	Pericyte	Arsb	-7.74116633725915
Luzp1	1.95481736340805E-09	1.30446299772019	0.606	0.425	3.93661120643113E-05	Pericyte	Luzp1	13.2306531990803
Rpl36	2.19002719703318E-09	-0.529329688952805	1	1	4.41027676938543E-05	Pericyte	Rpl36	-5.30864110807032
Tbc1d10a	2.22576861146867E-09	-0.74319874339517	0.088	0.371	4.48225282977561E-05	Pericyte	Tbc1d10a	-7.44150014089658
Fyco1	2.28624485674063E-09	1.87135187213474	0.4	0.175	4.60403989250428E-05	Pericyte	Fyco1	18.6873035319653
Col3a1	2.29709624155004E-09	-1.81858173251758	0.3	0.542	4.62589241123347E-05	Pericyte	Col3a1	-18.1517301180428
Mprip	2.36496261958083E-09	0.826354033457826	0.719	0.612	4.76256172331188E-05	Pericyte	Mprip	8.22399083578675
Ugdh	2.3653431934804E-09	-1.97681236129866	0.188	0.492	4.76332812303082E-05	Pericyte	Ugdh	-19.6731948209996
Fgl2	2.36618515571894E-09	-3.78883139315488	0.062	0.308	4.7650236665868E-05	Pericyte	Fgl2	-37.7050214879383
Ext1	2.37363143127735E-09	-0.958136998053165	0.125	0.417	4.78001897630633E-05	Pericyte	Ext1	-9.53200767121956
Ckb	2.52637536750885E-09	0.925509103923547	0.706	0.529	5.08761471508932E-05	Pericyte	Ckb	9.14969069921317
Hn1	2.54558543641696E-09	-0.532449183948988	0.294	0.617	5.12629995185647E-05	Pericyte	Hn1	-5.25982126601989
Steap2	2.62033844448242E-09	-0.929624916119341	0.075	0.329	5.2768375594987E-05	Pericyte	Steap2	-9.15643217356817
Rpl27a	2.80811608861618E-09	-0.375333885762068	1	0.996	5.65498417925526E-05	Pericyte	Rpl27a	-3.67091108975009
Kctd12	2.85515671511824E-09	-0.619713219904621	0.056	0.304	5.74971459290512E-05	Pericyte	Kctd12	-6.05074059699711
Aco2	2.86339005214269E-09	0.538572962553806	0.669	0.529	5.76629488700495E-05	Pericyte	Aco2	5.25695452761672
Atp5c1	3.13268448357134E-09	0.40650675827043	0.931	0.867	6.30860001301597E-05	Pericyte	Atp5c1	3.93133160764619
Atp2b1	3.14078583173716E-09	0.834805675094245	0.706	0.588	6.32491450795228E-05	Pericyte	Atp2b1	8.0712593541821
Sdpr	3.15476579212381E-09	-0.941792938116059	0.044	0.288	6.35306735217893E-05	Pericyte	Sdpr	-9.10147538978013
Erp44	3.15680503490589E-09	-0.489273050398044	0.244	0.592	6.35717397929348E-05	Pericyte	Erp44	-4.72801258705236
Btf3	3.20203955277939E-09	-0.342325376939272	0.962	0.975	6.44826725138714E-05	Pericyte	Btf3	-3.30313659178408
Thbs1	3.21529045320975E-09	-1.87368471581483	0.275	0.542	6.47495191467379E-05	Pericyte	Thbs1	-18.0716596366755
Creg1	3.21805997892779E-09	-0.622529297333616	0.225	0.546	6.48052918556477E-05	Pericyte	Creg1	-6.00374929730218
Rab34	3.23440940214616E-09	-0.504964160023456	0.225	0.575	6.51345365404194E-05	Pericyte	Rab34	-4.8673776317479
Fbxo6	3.35752753429983E-09	-0.630292100087129	0.131	0.442	6.76138894857301E-05	Pericyte	Fbxo6	-6.05187384862919
Gm2a	3.37313262612904E-09	-0.488099324698582	0.288	0.612	6.79281448249866E-05	Pericyte	Gm2a	-4.68431855645584
Ndufa2	3.50026351680375E-09	0.361076644532488	0.956	0.942	7.04883067013938E-05	Pericyte	Ndufa2	3.45191573108496
Arpc1b	3.6084596539538E-09	-0.462326618692191	0.675	0.858	7.26671605113215E-05	Pericyte	Arpc1b	-4.40579744872575
Pcsk5	3.64888392532477E-09	-2.73683320891756	0.031	0.258	7.34812244881902E-05	Pericyte	Pcsk5	-26.050493896252
Il6st	3.6778362026132E-09	-1.98140386814921	0.219	0.542	7.40642654482246E-05	Pericyte	Il6st	-18.8442948281717
Tmem98	3.71159201624932E-09	-1.65045120985067	0.094	0.367	7.47440400232288E-05	Pericyte	Tmem98	-15.6816649274662
Gpr56	3.71205321979927E-09	-1.01824835284601	0.062	0.3	7.47533277403177E-05	Pericyte	Gpr56	-9.67470021040598
Agtr1a	3.8031369987163E-09	2.71914609118189	0.438	0.212	7.65875728801488E-05	Pericyte	Agtr1a	25.7695534224953
Hspb8	3.91406070386267E-09	-1.03283176151072	0.131	0.421	7.88213544543865E-05	Pericyte	Hspb8	-9.75853180787787
Atp5k	4.26165501856658E-09	0.425765339080962	0.881	0.812	8.58212087638938E-05	Pericyte	Atp5k	3.98654492415009
Pth1r	4.29849745686279E-09	0.503981603482569	0.562	0.346	8.65631417863028E-05	Pericyte	Pth1r	4.71456467679358
Dnajb11	4.38030447330568E-09	-0.599414615255526	0.312	0.646	8.82105714834298E-05	Pericyte	Dnajb11	-5.59600522104562
Tmem107	4.42469026516421E-09	-0.810537124728242	0.119	0.412	8.91044125598769E-05	Pericyte	Tmem107	-7.55882744282929
Tshz2	4.46273104351489E-09	-0.955903638907996	0.062	0.317	8.98704777543029E-05	Pericyte	Tshz2	-8.90628904371038
Aplp1	4.46972271467735E-09	-4.0662075746697	0.075	0.317	9.00112760281724E-05	Pericyte	Aplp1	-37.8790640926646
Atp5e	4.56718629210826E-09	0.413773584551338	0.962	0.929	9.19739975504762E-05	Pericyte	Atp5e	3.84561362142651
Arl4c	4.63667775461235E-09	-2.0328209893772	0.044	0.271	9.33734166223836E-05	Pericyte	Arl4c	-18.8623505491
Cox7b	4.93530643243893E-09	0.37295010806135	0.906	0.871	9.93872009364553E-05	Pericyte	Cox7b	3.43728990308134
Uqcrfs1	5.46970592172056E-09	0.487118463946814	0.8	0.704	0.000110148937852	Pericyte	Uqcrfs1	4.43944040325875
Rpl18	5.47366359966628E-09	-0.32977000259635	0.994	0.992	0.00011022863757	Pericyte	Rpl18	-3.00517880684349
B4galt1	5.53695832118394E-09	-0.981579241613371	0.169	0.467	0.000111503266672	Pericyte	B4galt1	-8.93380093570232
Atp5g2	5.58972493295246E-09	0.397643859131283	0.962	0.896	0.0001125658807	Pericyte	Atp5g2	3.61536679402556
Ehd3	5.84360538825504E-09	1.24975731671607	0.362	0.146	0.000117678525309	Pericyte	Ehd3	11.3072468262769
Vamp5	6.26387901325822E-09	-0.983841595400852	0.206	0.504	0.000126141995569	Pericyte	Vamp5	-8.83303052649576
P2rx4	6.43926443754055E-09	-1.04938348698986	0.088	0.354	0.000129673907243	Pericyte	P2rx4	-9.3924939557913
Casp4	6.94179194834321E-09	-1.86761917844613	0.069	0.317	0.000139793806256	Pericyte	Casp4	-16.5757589969746
Ptger4	6.96294402382566E-09	-2.12236891771161	0.038	0.267	0.000140219766752	Pericyte	Ptger4	-18.8302929073723
H2-Q4	8.02402511375295E-09	-0.531608469140669	0.188	0.504	0.000161587817741	Pericyte	H2-Q4	-4.6411874323819
Rpl22l1	8.58152527261245E-09	-0.362665167422231	0.981	0.992	0.00017281475594	Pericyte	Rpl22l1	-3.1418736314541
Manf	8.71770998012614E-09	-0.526003413663814	0.531	0.767	0.00017555724358	Pericyte	Manf	-4.54863839705566
Tgfbr2	8.87500547592292E-09	-1.23291274030949	0.169	0.458	0.000178724860274	Pericyte	Tgfbr2	-10.6396214919274
Epb4.1l5	8.92482486033538E-09	-1.67742675671307	0.075	0.317	0.000179728123037	Pericyte	Epb4.1l5	-14.4662378464236
C1s	9.05979345499775E-09	-1.58175718845767	0.575	0.75	0.000182446120597	Pericyte	C1s	-13.6174356730911
Pde4b	9.51515117440885E-09	1.55034894180827	0.444	0.225	0.00019161611435	Pericyte	Pde4b	13.2710126650197
Pros1	9.798159322625E-09	-0.760022541588486	0.206	0.525	0.000197315332439	Pericyte	Pros1	-6.48352994755619
Tbrg1	9.88569465060384E-09	-0.557803117211287	0.419	0.733	0.000199078118874	Pericyte	Tbrg1	-4.75349399688007
Blvrb	9.96997313677101E-09	-0.484375993052561	0.206	0.521	0.000200775319028	Pericyte	Blvrb	-4.1236498107113
Rasl11a	1.01103764547407E-08	1.1043655477339	0.794	0.575	0.000203602761046	Pericyte	Rasl11a	9.386377956698
Beta-s	1.01162045112445E-08	-0.383199175154664	0.119	0.362	0.000203720126447	Pericyte	Beta-s	-3.25671913822462
Tmem205	1.06867772186574E-08	-0.370325882190408	0.238	0.562	0.000215210319629	Pericyte	Tmem205	-3.12699278247421
Atp5l	1.08759701935136E-08	0.378506249924656	0.975	0.983	0.000219020287757	Pericyte	Atp5l	3.18942469856333
Ndufa6	1.11757299603367E-08	0.326976762121242	0.981	0.908	0.000225056849941	Pericyte	Ndufa6	2.74632933085083
Cobll1	1.12749288811349E-08	1.17816371846637	0.419	0.208	0.000227054517808	Pericyte	Cobll1	9.88517108484221
Sec62	1.16182335049479E-08	-0.421139355169224	0.831	0.929	0.000233967986323	Pericyte	Sec62	-3.5208624112159
Ppargc1b	1.17062338351182E-08	2.35120022957469	0.256	0.067	0.000235740136972	Pericyte	Ppargc1b	19.6390593683796
Arf4	1.23455282171851E-08	-0.470728038516181	0.694	0.917	0.000248614247238	Pericyte	Arf4	-3.9068582275472
Mamdc2	1.24967246613788E-08	1.66771936195378	0.256	0.058	0.000251659041231	Pericyte	Mamdc2	13.8211164734976
Tspan12	1.25479763565637E-08	1.41478615845809	0.462	0.25	0.000252691147868	Pericyte	Tspan12	11.7191584200045
Gbp2	1.28444571517848E-08	-1.59429989789167	0.062	0.304	0.000258661678123	Pericyte	Gbp2	-13.1689005953861
Sbsn	1.2979531882499E-08	-2.93571558386406	0.056	0.292	0.00026138181305	Pericyte	Sbsn	-24.2182688907313
Glul	1.42422801653388E-08	-0.571981023905048	0.525	0.758	0.00028681103797	Pericyte	Glul	-4.66547016096135
Fkbp14	1.45363525112903E-08	-1.9808426123609	0.062	0.304	0.000292733066872	Pericyte	Fkbp14	-16.1166295138531
Ptma	1.46814091691334E-08	0.28197774393789	1	1	0.000295654217848	Pericyte	Ptma	2.29144137150116
Dgkg	1.50699041082564E-08	2.3786428212774	0.362	0.146	0.000303477728932	Pericyte	Dgkg	19.2674881253877
Jam3	1.5077777735332E-08	1.32051931604611	0.544	0.35	0.000303636288034	Pericyte	Jam3	10.6957838855805
Arl4d	1.50991160286859E-08	-2.4470100182628	0.156	0.421	0.000304065998586	Pericyte	Arl4d	-19.8165374930163
Nbl1	1.51449340720243E-08	-1.95276914740598	0.662	0.85	0.000304988682342	Pericyte	Nbl1	-15.8081268852459
Eid1	1.56904546612743E-08	-0.61538813989938	0.269	0.575	0.000315974375969	Pericyte	Eid1	-4.95993575251788
Adcy9	1.71749323267214E-08	2.52651473051655	0.275	0.079	0.000345868787196	Pericyte	Adcy9	20.1349355542952
Csf1r	1.72618063901525E-08	-0.701909012252863	0.038	0.254	0.000347618257085	Pericyte	Csf1r	-5.59028809784388
Sort1	1.75027192101295E-08	1.63675018618651	0.381	0.162	0.000352469759454	Pericyte	Sort1	13.0130572008767
Eif3h	1.76784303411009E-08	-0.449938204242918	0.762	0.904	0.000356008230209	Pericyte	Eif3h	-3.5727598262531
Idh2	1.80406343258909E-08	0.435993194506217	0.775	0.612	0.000363302294055	Pericyte	Idh2	3.4531861312754
Ube2e2	1.90918187305466E-08	-2.55466023693004	0.156	0.433	0.000384471045596	Pericyte	Ube2e2	-20.0889337287423
Ndufs8	1.9527874243018E-08	0.488499575695382	0.725	0.579	0.000393252331506	Pericyte	Ndufs8	3.83035403711427
Kank2	2.09910500116622E-08	1.51695564791253	0.562	0.379	0.000422717765135	Pericyte	Kank2	11.7849338715138
Irs2	2.10131075891769E-08	2.27872284660665	0.431	0.221	0.000423161960631	Pericyte	Irs2	17.7005620763486
Rmnd5b	2.15106956365211E-08	-0.497231272596397	0.081	0.342	0.000433182388728	Pericyte	Rmnd5b	-3.85073385001632
Tmed10	2.17179288554659E-08	-0.487889688587362	0.656	0.858	0.000437355651291	Pericyte	Tmed10	-3.77371152437259
Itga8	2.17291938938245E-08	2.35950200402089	0.269	0.075	0.000437582506634	Pericyte	Itga8	18.2489672456657
Epdr1	2.35098641350334E-08	-2.00210741208382	0.138	0.421	0.000473441643951	Pericyte	Epdr1	-15.3270970489858
Kcnk1	2.37369082791299E-08	-1.40553620222631	0.044	0.254	0.000478013858925	Pericyte	Kcnk1	-10.7465482523803
Rheb	2.45779726661772E-08	0.479548923179386	0.9	0.833	0.000494951213551	Pericyte	Rheb	3.64987148334421
Tmed9	2.48368137195756E-08	-0.47076910978336	0.644	0.846	0.000500163754685	Pericyte	Tmed9	-3.57811592837679
Slc4a7	2.48566611303607E-08	1.79164059926911	0.331	0.121	0.000500563441843	Pericyte	Slc4a7	13.6160676037554
Hoxd9	2.51850070210396E-08	1.32379335453367	0.469	0.258	0.00050717567139	Pericyte	Hoxd9	10.0431609867106
Asap2	2.53814536230357E-08	1.42711291458874	0.4	0.183	0.000511131713061	Pericyte	Asap2	10.8159221577753
Antxr2	2.54447809761616E-08	-2.53890340064331	0.081	0.325	0.000512406999298	Pericyte	Antxr2	-19.235725707779
Eef1a1	2.60754162052527E-08	-0.377933032393702	1	1	0.000525106731541	Pericyte	Eef1a1	-2.8541158754815
1190007F08Rik	2.64562763557125E-08	-0.652641019593656	0.225	0.512	0.000532776493251	Pericyte	1190007F08Rik	-4.91922200702952
Cmtm7	2.64769761585214E-08	-0.677383648346104	0.156	0.442	0.00053319334588	Pericyte	Cmtm7	-5.1051875204702
Tob1	2.70054897777485E-08	0.584817751857189	0.731	0.562	0.000543836553144	Pericyte	Tob1	4.39599422476435
Dnajc3	2.70783973560296E-08	-0.485101324987738	0.494	0.758	0.000545304765956	Pericyte	Dnajc3	-3.64513174501321
Plcl1	2.71789726648112E-08	1.14256892526397	0.344	0.133	0.000547330151524	Pericyte	Plcl1	8.58121634797127
Ebpl	2.75150228739533E-08	-0.693272689789926	0.119	0.392	0.000554097530636	Pericyte	Ebpl	-5.19827637253066
Mitf	2.76348972374456E-08	-1.63047992591337	0.056	0.283	0.000556511560568	Pericyte	Mitf	-12.218527340088
Nrp2	2.79294651298975E-08	-2.01260597481211	0.062	0.296	0.000562443568786	Pericyte	Nrp2	-15.0607727818491
Rrs1	2.81529502646781E-08	-0.667752542367437	0.106	0.371	0.00056694411243	Pericyte	Rrs1	-4.99161707630169
Gadd45a	2.88585427533111E-08	-1.17872892480498	0.25	0.517	0.000581153333966	Pericyte	Gadd45a	-8.78211504745982
Ilk	2.91019614872048E-08	0.766107437753379	0.8	0.712	0.000586055300429	Pericyte	Ilk	5.70144540720396
Sec14l1	2.92026400330975E-08	-0.683720492379688	0.081	0.325	0.000588082764987	Pericyte	Sec14l1	-5.08595256105771
Aif1l	2.94130310905801E-08	-0.855486307677677	0.088	0.325	0.000592319620102	Pericyte	Aif1l	-6.35751584339126
Sun2	2.98959967985132E-08	2.04324244966915	0.331	0.133	0.000602045583528	Pericyte	Sun2	15.1510052260576
Cdk8	3.05424112900504E-08	-1.67362496804697	0.1	0.354	0.000615063078559	Pericyte	Cdk8	-12.3744244038659
Glb1	3.07078124951554E-08	-0.562986977504722	0.062	0.3	0.000618393928027	Pericyte	Glb1	-4.15956447199765
Lasp1	3.24235619953643E-08	-0.443493764966027	0.181	0.488	0.000652945691463	Pericyte	Lasp1	-3.25259063420912
Fam114a1	3.26638008306642E-08	-1.30919336835982	0.075	0.317	0.000657783621128	Pericyte	Fam114a1	-9.59198133120431
Gaa	3.32248475050959E-08	-1.08027354577837	0.269	0.567	0.000669081979058	Pericyte	Gaa	-7.89637179420396
Fryl	3.37347855750952E-08	1.38087358053668	0.412	0.212	0.000679351111911	Pericyte	Fryl	10.0726062201532
0610007P14Rik	3.51780429196697E-08	-0.39373202819843	0.125	0.421	0.000708415428316	Pericyte	0610007P14Rik	-2.85553360993944
Tor2a	3.63776948216738E-08	-0.594488495757011	0.131	0.421	0.000732574018319	Pericyte	Tor2a	-4.29158045150327
Rpl31	3.70977010879903E-08	-0.380754633189175	0.988	0.996	0.00074707350451	Pericyte	Rpl31	-2.74118471783309
Cdh16	4.07366769048112E-08	-0.56177441544389	0.144	0.4	0.000820355199509	Pericyte	Cdh16	-3.99184155276667
Athl1	4.09959179074303E-08	-2.43896657541939	0.069	0.308	0.00082557579482	Pericyte	Athl1	-17.3152712110394
Efnb2	4.19989218540512E-08	1.54004749545562	0.381	0.171	0.000845774288297	Pericyte	Efnb2	10.8962334128981
Inpp5b	4.21801917533567E-08	1.91084686436979	0.294	0.1	0.000849424701529	Pericyte	Inpp5b	13.5115050420551
Rras2	4.21998772109028E-08	-0.98249495868873	0.138	0.4	0.000849821127273	Pericyte	Rras2	-6.94671554290359
Parm1	4.37023405841482E-08	2.37455406638767	0.269	0.079	0.000880077734684	Pericyte	Parm1	16.7061758928013
Cbfb	4.37209727780182E-08	-0.505374156521691	0.069	0.304	0.000880452949804	Pericyte	Cbfb	-3.55534462279229
Fam110b	4.41908704224976E-08	1.9404668828832	0.319	0.112	0.000889915748568	Pericyte	Fam110b	13.6305840671878
Sirpa	4.45386147102613E-08	-0.467413478579591	0.05	0.279	0.000896918623035	Pericyte	Sirpa	-3.27962790296976
Plbd2	4.67887971385515E-08	-0.468997135269428	0.175	0.475	0.000942232796776	Pericyte	Plbd2	-3.26762412878336
Snrk	4.76564817894767E-08	1.30991745578399	0.531	0.375	0.000959706230276	Pericyte	Snrk	9.10246357277821
Gyg	4.78050400618451E-08	1.37013840782687	0.406	0.2	0.000962697896765	Pericyte	Gyg	9.51666749015034
Ccnd1	4.79848212767867E-08	0.96997362775703	0.431	0.229	0.000966318330872	Pericyte	Ccnd1	6.73357364911779
Dusp3	4.83276257669945E-08	0.884995194823549	0.6	0.442	0.000973221727696	Pericyte	Dusp3	6.13735195641302
Tspan8	4.94322374189861E-08	-0.949052669646872	0.069	0.292	0.000995466397144	Pericyte	Tspan8	-6.56013599946106
Aspscr1	4.94575809238188E-08	-0.577363898452351	0.081	0.333	0.000995976764644	Pericyte	Aspscr1	-3.99061607357654
Hfe	5.20445601484466E-08	-0.682198822724638	0.056	0.283	0.001048073352269	Pericyte	Hfe	-4.68043084467182
Pfdn5	5.41276379434521E-08	-0.301102570415769	0.938	0.979	0.001090022372905	Pericyte	Pfdn5	-2.0539883642061
Hspa5	5.79171408034728E-08	-0.416618795063344	0.806	0.933	0.0011663353815	Pericyte	Hspa5	-2.81379692977113
Mpg	5.81356392733068E-08	-0.704792279376251	0.088	0.342	0.001170735503686	Pericyte	Mpg	-4.7574346401177
Fdx1	5.89272092226879E-08	-0.290806044318386	0.262	0.596	0.001186676139326	Pericyte	Fdx1	-1.95904371905113
Cab39	5.92260710455474E-08	0.95255870210386	0.538	0.35	0.001192694618715	Pericyte	Cab39	6.41218714486326
Trp53i11	5.92794640914857E-08	1.69641618084808	0.325	0.125	0.001193769847874	Pericyte	Trp53i11	11.4179649745916
Sri	6.06159597429176E-08	-0.401936178503992	0.5	0.783	0.001220684197303	Pericyte	Sri	-2.69632605497543
Lman1	6.08945118524488E-08	-0.565919407866105	0.212	0.504	0.001226293679685	Pericyte	Lman1	-3.79378728254749
Polr2e	6.09405514330016E-08	-0.407614385535495	0.319	0.654	0.001227220824758	Pericyte	Polr2e	-2.73224051355934
Ogn	6.11796627822432E-08	-0.970512162933819	0.512	0.754	0.001232036049109	Pericyte	Ogn	-6.50154556317939
Calm3	6.12710837857466E-08	0.448072335673537	0.856	0.812	0.001233877085277	Pericyte	Calm3	3.00100657138215
Tmod3	6.16048911154919E-08	-0.790382008113862	0.181	0.471	0.001240599297284	Pericyte	Tmod3	-5.28936342205899
Hk2	6.2622764525791E-08	-3.77363550876271	0.069	0.288	0.00126109723202	Pericyte	Hk2	-25.1919344861431
Pigy	6.29520499790334E-08	0.94217391235972	0.519	0.329	0.001267728382478	Pericyte	Pigy	6.28479808068632
Sepx1	6.34734786886779E-08	0.598237285982435	0.656	0.55	0.001278228913833	Pericyte	Sepx1	3.98562419812897
Leprot	6.53418666942958E-08	-0.643824361274963	0.288	0.596	0.00131585451149	Pericyte	Leprot	-4.27066018080472
Il1r1	6.62729489519874E-08	-1.34720285180593	0.075	0.312	0.001334604645995	Pericyte	Il1r1	-8.91729757797317
Cnbp	6.76970626859E-08	0.361197068639178	0.944	0.929	0.001363283448369	Pericyte	Cnbp	2.38312739825381
Rnh1	6.96204976119997E-08	-0.647664034609093	0.362	0.638	0.00140201758091	Pericyte	Rnh1	-4.25505099211382
Camk1	7.21037765055115E-08	0.861603840170821	0.706	0.6	0.001452025851268	Pericyte	Camk1	5.63040494822299
Ctsd	7.25288018430716E-08	-0.425681431812678	0.7	0.854	0.001460585011516	Pericyte	Ctsd	-2.77923926063176
Rilpl1	7.30080677296328E-08	2.05448532921466	0.481	0.279	0.001470236467939	Pericyte	Rilpl1	13.4000354649942
Dbn1	7.41147978738974E-08	-2.25762739983315	0.112	0.375	0.001492523799585	Pericyte	Dbn1	-14.6910289030834
Dynll1	7.46113953210163E-08	0.290125163112591	0.969	0.983	0.001502524278975	Pericyte	Dynll1	1.88599016888661
Cxxc5	7.46902418804981E-08	-0.725899645838012	0.25	0.529	0.001504112090989	Pericyte	Cxxc5	-4.71802287792537
Eef1d	7.48720841459061E-08	-0.364882501765518	0.838	0.946	0.00150777403053	Pericyte	Eef1d	-2.37068571649869
Tcf21	7.68867324112837E-08	-1.29576218164215	0.181	0.438	0.001548345017298	Pericyte	Tcf21	-8.38431814942625
Cldn2	8.36627536450115E-08	-0.719561831447979	0.062	0.271	0.001684800532903	Pericyte	Cldn2	-4.59519964046514
Myh9	8.5522883574079E-08	-0.939860951972631	0.225	0.492	0.001722259829415	Pericyte	Myh9	-5.98138599837202
Plat	8.55349983026908E-08	-0.697411864988369	0.394	0.671	0.00172250379582	Pericyte	Plat	-4.43831261597875
Hpcal1	8.66245239798331E-08	-0.502203829236532	0.112	0.371	0.001744444663906	Pericyte	Hpcal1	-3.18965673162185
Lrpap1	8.70399927712871E-08	-0.454433789270861	0.525	0.779	0.001752811374428	Pericyte	Lrpap1	-2.88407962178581
Scamp2	8.72109566488612E-08	-0.537273590125999	0.112	0.375	0.001756254244995	Pericyte	Scamp2	-3.40877098044699
Gna11	8.83698844737133E-08	0.840904039235884	0.675	0.592	0.001779592733532	Pericyte	Gna11	5.32407523105279
Hoxb2	8.90151340511042E-08	2.29561132273364	0.412	0.221	0.001792586769521	Pericyte	Hoxb2	14.5176654187558
Eef2	9.11816522765789E-08	0.372178669489474	0.994	0.988	0.001836216113546	Pericyte	Eef2	2.34474358835931
Lmcd1	9.16468148453573E-08	0.93399492033698	0.544	0.296	0.001845583557356	Pericyte	Lmcd1	5.87946043979865
Coro1c	9.6412944852067E-08	1.29446331104475	0.469	0.296	0.001941563883431	Pericyte	Coro1c	8.08296742301378
Man2b2	9.82001378743646E-08	-1.47085696281634	0.044	0.254	0.001977554376514	Pericyte	Man2b2	-9.15740007077625
Dlc1	9.88259763876302E-08	1.04888236588849	0.588	0.421	0.001990157512494	Pericyte	Dlc1	6.52356739421086
Vdac2	9.90365804933071E-08	0.437829787928302	0.862	0.746	0.001994398657974	Pericyte	Vdac2	2.7221684833136
Atp5a1	9.98308291432933E-08	0.327343351639976	0.975	0.933	0.002010393237288	Pericyte	Atp5a1	2.03261397017766
Zfp36l2	1.0221688455702E-07	-0.475239146094879	0.35	0.662	0.002058443621209	Pericyte	Zfp36l2	-2.93973673620787
Tnip1	1.05763025748175E-07	-0.958221058709744	0.044	0.254	0.002129855812517	Pericyte	Tnip1	-5.8946894404923
Limch1	1.09768228232195E-07	1.16054728302569	0.362	0.162	0.00221051258014	Pericyte	Limch1	7.09620216915788
Relb	1.10845002649618E-07	-0.811419267621947	0.081	0.321	0.002232196663358	Pericyte	Relb	-4.95352729445426
Tmem53	1.14206390310579E-07	-1.01389287819811	0.05	0.262	0.002299888288074	Pericyte	Tmem53	-6.15929250014632
Bst2	1.14339788031968E-07	-0.823942232067043	0.356	0.625	0.002302574651388	Pericyte	Bst2	-5.00440048494917
Sox13	1.16441420727304E-07	2.7369312904602	0.281	0.096	0.002344897330606	Pericyte	Sox13	16.5735248166836
Enpp5	1.18497141570506E-07	-0.558406539015568	0.156	0.438	0.002386295436947	Pericyte	Enpp5	-3.37166602112932
Gm1673	1.18753109181286E-07	-1.00238843996049	0.081	0.317	0.002391450112693	Pericyte	Gm1673	-6.05027163344598
Tmem59	1.19202203778964E-07	-0.46544041348647	0.831	0.925	0.002400493979701	Pericyte	Tmem59	-2.80757415284682
Slc6a9	1.21285390980515E-07	0.597643067320411	0.262	0.079	0.002442445203566	Pericyte	Slc6a9	3.59467699126642
Sat1	1.22117690585515E-07	-0.528145073036847	0.562	0.817	0.002459206053011	Pericyte	Sat1	-3.17305161689535
Tspan4	1.26363883787253E-07	-0.890042303268542	0.4	0.662	0.002544715891708	Pericyte	Tspan4	-5.31687798808441
Uqcrc1	1.27144325523644E-07	0.500953920408235	0.775	0.646	0.002560432427395	Pericyte	Uqcrc1	2.98948215441038
Arpc2	1.27682844486848E-07	0.332109117724729	0.962	0.908	0.002571277122276	Pericyte	Arpc2	1.98048376029516
Ehd2	1.28255125231399E-07	1.95170403835757	0.638	0.521	0.00258280171191	Pericyte	Ehd2	11.6299712030798
Irf7	1.29214863629797E-07	-0.962006057219657	0.056	0.267	0.002602128923777	Pericyte	Irf7	-5.72530723787343
Mtap1a	1.29882942284255E-07	1.78023911115622	0.275	0.088	0.00261558269172	Pericyte	Mtap1a	10.5857795348413
Fn1	1.39864408977352E-07	-1.48339643229591	0.162	0.404	0.002816589467986	Pericyte	Fn1	-8.71084285766264
Pdzk1ip1	1.44409674393773E-07	-0.459876470920286	0.256	0.512	0.002908122022942	Pericyte	Pdzk1ip1	-2.68579252874101
Egr1	1.48273804490086E-07	0.452758537284088	0.944	0.95	0.002985937874821	Pericyte	Egr1	2.63226632173088
Gprc5c	1.55017685453948E-07	0.639499410469409	0.512	0.271	0.003121746149672	Pericyte	Gprc5c	3.68950409042784
Clic1	1.57751735200768E-07	-0.472407144000971	0.625	0.829	0.003176804443473	Pericyte	Clic1	-2.71722895751159
Aprt	1.64765668902535E-07	-0.372129524301982	0.356	0.675	0.003318051040359	Pericyte	Aprt	-2.12425587969794
Rsu1	1.65882357180821E-07	0.850127801653648	0.719	0.633	0.003340538908907	Pericyte	Rsu1	4.84710834164639
Lepre1	1.75567489233637E-07	-0.79404477808304	0.069	0.3	0.003535578098187	Pericyte	Lepre1	-4.48228626205088
Sdhc	1.79526285795748E-07	0.569377245385602	0.694	0.617	0.003615300343355	Pericyte	Sdhc	3.20136930839114
Jak1	1.80837801623837E-07	-0.538630276181711	0.4	0.692	0.003641711649101	Pericyte	Jak1	-3.02457138410147
Ak3	1.88917240919005E-07	-0.392069360373044	0.188	0.475	0.003804415397627	Pericyte	Ak3	-2.18445088026183
1810037I17Rik	2.00377239065388E-07	-0.469412855254222	0.669	0.871	0.004035196840299	Pericyte	1810037I17Rik	-2.58773233880276
Sytl2	2.03989128414815E-07	-1.52593094263881	0.05	0.254	0.004107933068018	Pericyte	Sytl2	-8.38473917865521
Creld2	2.09964214468114E-07	-0.375808426985921	0.181	0.462	0.004228259350959	Pericyte	Creld2	-2.05415566034467
Smtn	2.11046523825894E-07	1.47298824276101	0.625	0.471	0.004250054896806	Pericyte	Smtn	8.04372863340574
Gsta4	2.17999507438183E-07	-0.418932579034367	0.1	0.342	0.00439007408079	Pericyte	Gsta4	-2.274137456634
Acvrl1	2.23149925350637E-07	-0.812329614688725	0.131	0.388	0.004493793196711	Pericyte	Acvrl1	-4.390688783175
Csnk1a1	2.32146977221627E-07	0.501145539401223	0.775	0.708	0.004674975827289	Pericyte	Csnk1a1	2.68891207094173
Nans	2.39325130585605E-07	-0.359570399948362	0.056	0.275	0.004819529479733	Pericyte	Nans	-1.9183364804363
Tmem106a	2.44142034128561E-07	-0.518966832452723	0.05	0.254	0.004916532283281	Pericyte	Tmem106a	-2.75838750270839
Polr3k	2.49168412319775E-07	-0.321069123700005	0.106	0.354	0.005017753487296	Pericyte	Polr3k	-1.69998811379403
Tmem150a	2.62578068510626E-07	-0.676788454725403	0.138	0.388	0.005287797143667	Pericyte	Tmem150a	-3.54796435065204
Ephx2	2.62736437914103E-07	-0.384480062523241	0.069	0.292	0.005290986386714	Pericyte	Ephx2	-2.01534859379665
Serinc3	2.63576850410207E-07	0.4321342352324	0.844	0.783	0.005307910613561	Pericyte	Serinc3	2.26375982404035
Stmn1	2.72014401956289E-07	-1.53391641980656	0.075	0.292	0.005477826026596	Pericyte	Stmn1	-7.98717484170407
Sec61g	2.76290040900859E-07	-0.341916937336819	0.906	0.983	0.005563928843661	Pericyte	Sec61g	-1.77504495571835
Atp5j	2.82560234414431E-07	0.273433123366303	0.981	0.975	0.005690198000638	Pericyte	Atp5j	1.41337861284358
Hoxc8	2.88418902168716E-07	-1.54147950117046	0.244	0.517	0.005808179851874	Pericyte	Hoxc8	-7.93628876906431
Rapgef3	2.89399330847968E-07	-0.799856767167539	0.056	0.258	0.005827923724616	Pericyte	Rapgef3	-4.11533863632922
BC029214	2.92611283040051E-07	-0.908650699562196	0.081	0.308	0.005892606017861	Pericyte	BC029214	-4.6650644222322
Sntb2	2.94977157026498E-07	-0.753311300078748	0.175	0.45	0.0059402499882	Pericyte	Sntb2	-3.8614767833539
Ncald	3.03226044634743E-07	2.23685417903218	0.338	0.15	0.006106366086854	Pericyte	Ncald	11.4044297585567
Ptov1	3.1192764135917E-07	-0.582637785613034	0.594	0.817	0.006281598841691	Pericyte	Ptov1	-2.95404974611962
Rps19bp1	3.14936470427766E-07	-0.357840744714686	0.112	0.367	0.006342190641474	Pericyte	Rps19bp1	-1.81086419713877
Ptpla	3.3141300847144E-07	2.36048879667042	0.469	0.308	0.006673995164598	Pericyte	Ptpla	11.8249550754949
Rpia	3.32438771549353E-07	-0.430439414689383	0.069	0.288	0.006694651981461	Pericyte	Rpia	-2.15497180774905
Gstt2	3.33076486153967E-07	-0.371644872148243	0.131	0.379	0.006707494278169	Pericyte	Gstt2	-1.85990784835472
Ppp5c	3.38122131678093E-07	1.05216692881953	0.462	0.283	0.006809103487733	Pericyte	Ppp5c	5.24978143473197
Mdfic	3.45411435378272E-07	-0.766470029681755	0.075	0.292	0.006955895485648	Pericyte	Mdfic	-3.80795011742018
Camta2	3.46026879856453E-07	1.90740794482498	0.306	0.129	0.006968289306549	Pericyte	Camta2	9.47292319978911
Pard3b	3.62190349376247E-07	-0.598322682704691	0.119	0.371	0.007293789255739	Pericyte	Pard3b	-2.94418561887937
Tspo	3.62688088828193E-07	-0.443847652467952	0.544	0.783	0.007303812732822	Pericyte	Tspo	-2.18344584393468
Txndc12	3.65689153055726E-07	-0.749727283387379	0.15	0.412	0.007364248164236	Pericyte	Txndc12	-3.68199939384399
Sav1	3.77298616361948E-07	-0.669371131248256	0.2	0.483	0.007598039536297	Pericyte	Sav1	-3.26644076925584
Fam173a	3.94630845555821E-07	-0.400911121846361	0.238	0.538	0.007947075967803	Pericyte	Fam173a	-1.93838571798892
Ctsf	4.00049667107257E-07	-0.580599120165624	0.169	0.442	0.008056200196206	Pericyte	Ctsf	-2.79925024452251
1700011H14Rik	4.04503786000029E-07	-0.998373265248686	0.1	0.304	0.008145897242469	Pericyte	1700011H14Rik	-4.80241589830399
Ddx18	4.06624229404669E-07	-0.439842263200606	0.194	0.475	0.008188598731751	Pericyte	Ddx18	-2.11344756865179
Daam2	4.15707447901004E-07	2.01274658639815	0.288	0.108	0.00837151658583	Pericyte	Daam2	9.62680634148021
4930523C07Rik	4.27906806855415E-07	0.663529558545187	0.725	0.562	0.008617187276454	Pericyte	4930523C07Rik	3.15441723187485
Crtap	4.33128281925849E-07	-0.993569843667022	0.25	0.529	0.008722337341423	Pericyte	Crtap	-4.71137708047334
Ndufa13	4.36280190960684E-07	0.320560767750258	0.925	0.942	0.008785810485566	Pericyte	Ndufa13	1.51773255788038
Trappc4	4.38108686149288E-07	-0.582735087161622	0.238	0.512	0.008822632721674	Pericyte	Trappc4	-2.75659042813544
Ece1	4.46164071153772E-07	-0.806637693663808	0.069	0.279	0.008984852064895	Pericyte	Ece1	-3.80105041997768
Phf14	4.69785683460175E-07	-0.433136192354614	0.1	0.342	0.009460544093521	Pericyte	Phf14	-2.0186855321244
H13	4.72689904324627E-07	-0.413293533286006	0.388	0.696	0.009519029293289	Pericyte	H13	-1.92365921099506
Rnf11	4.7587438490487E-07	0.986815650179532	0.525	0.362	0.009583158363214	Pericyte	Rnf11	4.58647052204676
Inf2	4.78369665396898E-07	1.8570156030141	0.288	0.104	0.009633408321763	Pericyte	Inf2	8.62122871294267
Mpzl1	4.90427195650766E-07	-1.13914076584078	0.081	0.296	0.009876222866015	Pericyte	Mpzl1	-5.26012503985876
Klf10	5.00973177178058E-07	-1.0594988003265	0.069	0.275	0.010088597842012	Pericyte	Klf10	-4.86982669572086
Tbc1d4	5.01002777560822E-07	-1.64066185192471	0.056	0.254	0.01008919393452	Pericyte	Tbc1d4	-7.54095821360816
Xaf1	5.06543253668118E-07	-1.0681533170836	0.075	0.283	0.010200768042369	Pericyte	Xaf1	-4.89779514079388
Chic2	5.10319592140779E-07	-0.332387231870857	0.262	0.575	0.010276815946531	Pericyte	Chic2	-1.52162380867125
Bcl7c	5.14620957765026E-07	-0.675829501579899	0.25	0.538	0.010363436847472	Pericyte	Bcl7c	-3.08818354842183
P4ha2	5.29194326994631E-07	-0.50689155180187	0.106	0.35	0.010656915357018	Pericyte	P4ha2	-2.3020714354944
Pttg1	5.31969699123501E-07	0.481967165420402	0.75	0.6	0.010712805800949	Pericyte	Pttg1	2.18635509854518
Sptlc2	5.38789931092491E-07	-0.461680299186857	0.069	0.283	0.010850151632341	Pericyte	Sptlc2	-2.08844602438118
Cacna2d1	5.48365452227777E-07	1.60306612511306	0.381	0.2	0.011042983476963	Pericyte	Cacna2d1	7.22335188867476
Folr1	5.51506970789057E-07	-0.308676451502713	0.094	0.317	0.01110624737775	Pericyte	Folr1	-1.3891204298529
Atp1b3	5.56322739954227E-07	-0.953018486317839	0.369	0.596	0.011203227337198	Pericyte	Atp1b3	-4.28053341017342
Sdf2	5.56372661013319E-07	-0.505489051892897	0.319	0.604	0.011204232647486	Pericyte	Sdf2	-2.2703857056484
Srgn	5.57108960144857E-07	-0.31581005904359	0.081	0.292	0.011219060239397	Pericyte	Srgn	-1.41803173854533
Scarf2	5.71459639307728E-07	-1.08131645102398	0.169	0.421	0.011508054216379	Pericyte	Scarf2	-4.82776234146176
Sult1a1	5.72907000205259E-07	-0.850155937279962	0.088	0.312	0.011537201170134	Pericyte	Sult1a1	-3.79354761319062
Flnb	5.73503105030796E-07	-0.680302072562075	0.056	0.254	0.01154920552911	Pericyte	Flnb	-3.03492185579789
Rpa3	5.84455975190964E-07	-0.390643421870649	0.1	0.338	0.011769774428396	Pericyte	Rpa3	-1.73532422575239
Pnkd	5.94306626088635E-07	0.456586078450845	0.675	0.558	0.011968146836173	Pericyte	Pnkd	2.02062469852032
Kif1c	5.98583566471056E-07	0.986951240073007	0.475	0.329	0.012054275861594	Pericyte	Kif1c	4.3606820350656
Rnf130	6.26416229559749E-07	-0.479053358845606	0.256	0.562	0.012614770030874	Pericyte	Rnf130	-2.09484617016961
Uqcrc2	6.51049087102411E-07	0.47851952488338	0.719	0.567	0.013110826516068	Pericyte	Uqcrc2	2.07405528210015
Rps15a-ps6	6.72088122048837E-07	-0.510869324279125	0.569	0.792	0.01353451060182	Pericyte	Rps15a-ps6	-2.19802166100746
Polr1c	6.82602435581175E-07	-0.575115537434816	0.169	0.442	0.013746247847734	Pericyte	Polr1c	-2.465514198904
Sh3bgrl3	6.87459518593805E-07	-0.25518597562717	0.444	0.733	0.013844059785442	Pericyte	Sh3bgrl3	-1.09217021075803
Ebp	6.92131075153641E-07	-0.463612031714749	0.162	0.425	0.013938135591444	Pericyte	Ebp	-1.98107291770174
Rdh10	6.97933446204608E-07	-0.750527776537392	0.056	0.254	0.014054983739668	Pericyte	Rdh10	-3.20083452353646
Nat14	6.98990555795846E-07	1.8102778524626	0.362	0.175	0.014076271812617	Pericyte	Nat14	7.7176937549328
Pepd	7.01037606646566E-07	-0.366728344619663	0.1	0.325	0.014117495322649	Pericyte	Pepd	-1.56238759991338
Ttc28	7.06952784648132E-07	1.31719845824581	0.562	0.404	0.014236615177244	Pericyte	Ttc28	5.600646309192
Ube2l6	7.35651790631628E-07	-0.578121835714852	0.125	0.358	0.01481455575974	Pericyte	Ube2l6	-2.43513304840328
C1qtnf7	7.62696855664902E-07	-0.545721137954578	0.175	0.446	0.01535918927938	Pericyte	C1qtnf7	-2.27895402890635
Pcbd1	7.6339676074451E-07	-0.455094706207381	0.169	0.4	0.015373283967873	Pericyte	Pcbd1	-1.90007686809803
Nck1	7.89303588957565E-07	-0.469609891757156	0.1	0.329	0.015894995674427	Pericyte	Nck1	-1.94500721848614
Epb4.1	8.2976696853587E-07	1.08306271180609	0.425	0.254	0.016709847212375	Pericyte	Epb4.1	4.43162951900939
Ikbip	8.40547379810825E-07	-0.807853054980507	0.169	0.421	0.01692694313463	Pericyte	Ikbip	-3.29511034935297
Zfp503	8.48955126212798E-07	-0.697766252682161	0.225	0.479	0.017096258331673	Pericyte	Zfp503	-2.83913807055487
Ccng2	8.6481487810467E-07	-0.469153915098069	0.075	0.288	0.017415642015272	Pericyte	Ccng2	-1.90025468891839
Derl1	8.68848865316944E-07	-0.34716400376654	0.3	0.621	0.017496878449753	Pericyte	Derl1	-1.40453279294299
Arid5b	8.73847596880555E-07	1.01115297804012	0.6	0.454	0.017597542905981	Pericyte	Arid5b	4.08505398090542
Ddr2	9.24628918626059E-07	-1.01716407957147	0.262	0.488	0.018620177163292	Pericyte	Ddr2	-4.05188276640416
Fndc3a	9.25715312636889E-07	-0.508750421896035	0.175	0.446	0.018642054965882	Pericyte	Fndc3a	-2.02601472882663
Osmr	9.54445942714053E-07	-3.03504781901384	0.119	0.333	0.019220632394376	Pericyte	Osmr	-11.9938138729918
Pld3	9.635726477809E-07	-0.677946847047562	0.162	0.412	0.019404425981012	Pericyte	Pld3	-2.67263873436047
Nptn	9.63887991588822E-07	0.724196201953802	0.756	0.717	0.019410776374616	Pericyte	Nptn	2.85472847770644
Dnmt3a	9.76132785254349E-07	1.34482724613462	0.425	0.25	0.019657362029452	Pericyte	Dnmt3a	5.28423420723576
Adamts1	9.89212126704423E-07	0.832548963169723	0.869	0.762	0.019920753807574	Pericyte	Adamts1	3.26025606661416
Oaz1	9.93155141246618E-07	0.368937032608473	0.938	0.9	0.020000158234424	Pericyte	Oaz1	1.44328724020334
Sfr1	9.97221026772605E-07	-0.475770488873894	0.588	0.829	0.020082037037147	Pericyte	Sfr1	-1.85927754926768
Ube2s	9.97783542078323E-07	0.64567374022015	0.825	0.704	0.020093364970373	Pericyte	Ube2s	2.52288337387844
Sfxn1	1.00011779001737E-06	-0.376556913721018	0.331	0.629	0.02014037205537	Pericyte	Sfxn1	-1.47046563750706
Grn	1.00600233776746E-06	-0.377009800383398	0.45	0.775	0.020258875077961	Pericyte	Grn	-1.47002240264352
B3gnt1	1.02089055383806E-06	-0.309492424165836	0.169	0.433	0.020558693973191	Pericyte	B3gnt1	-1.20221445877402
Gata6	1.02231463450337E-06	-1.1710099900401	0.094	0.304	0.020587372109629	Pericyte	Gata6	-4.54712242227338
Nol12	1.03697301205799E-06	-0.39126522635294	0.094	0.321	0.020882562516824	Pericyte	Nol12	-1.51374287039504
Cyc1	1.05549695590923E-06	0.421882293799724	0.744	0.683	0.0212555976981	Pericyte	Cyc1	1.62472566635699
Npm1	1.06054684191126E-06	-0.269298627072941	0.875	0.962	0.021357292302409	Pericyte	Npm1	-1.0358200160034
Rai14	1.08412248572058E-06	-0.403917734768949	0.112	0.342	0.021832058617441	Pericyte	Rai14	-1.54473321434188
Hdac7	1.095759967277E-06	-0.746462413534256	0.138	0.383	0.022066414221024	Pericyte	Hdac7	-2.84678262032379
Dag1	1.09692789208448E-06	-2.41675971106473	0.2	0.438	0.022089933890797	Pericyte	Dag1	-9.2142184419984
Mfsd10	1.12581488458577E-06	-0.514529116726989	0.156	0.412	0.022671660145788	Pericyte	Mfsd10	-1.94833632164438
Ube2v2	1.12632595908521E-06	1.01180963018807	0.544	0.388	0.022681952164058	Pericyte	Ube2v2	3.83089918286339
Tmem50a	1.13177008877034E-06	-0.271383668152254	0.656	0.875	0.022791586047657	Pericyte	Tmem50a	-1.02620039063795
Ssr2	1.14818474641894E-06	-0.41661162914934	0.444	0.75	0.023122144423385	Pericyte	Ssr2	-1.56936121212785
Phldb2	1.16028170439287E-06	0.696429850874766	0.606	0.442	0.023365752963064	Pericyte	Phldb2	2.61612750643892
Tmem167	1.16130106649109E-06	-0.438696561417062	0.356	0.646	0.023386280876998	Pericyte	Tmem167	-1.647571313586
Apoa1bp	1.22211239737829E-06	-0.458341410055545	0.312	0.604	0.024610899458404	Pericyte	Apoa1bp	-1.69795594301186
Maea	1.22999258797264E-06	-0.517173105487354	0.194	0.471	0.024769590736593	Pericyte	Maea	-1.91257780264667
5730469M10Rik	1.24231383706598E-06	-0.478748041586886	0.119	0.354	0.025017716050835	Pericyte	5730469M10Rik	-1.76570467347201
Trip10	1.25317512066048E-06	-0.566848534702509	0.194	0.458	0.025236440579861	Pericyte	Trip10	-2.08570006603952
Mtmr11	1.28410221525211E-06	-0.54039663565903	0.062	0.262	0.025859250410747	Pericyte	Mtmr11	-1.97519665974585
Erlec1	1.30221323584044E-06	-0.365731802912908	0.244	0.55	0.026223970143355	Pericyte	Erlec1	-1.33165926333069
Scamp3	1.31323047025267E-06	-0.326436097827904	0.194	0.467	0.026445835209948	Pericyte	Scamp3	-1.18583024265989
Nfic	1.33434751264674E-06	-0.483316035202243	0.438	0.7	0.02687109020968	Pericyte	Nfic	-1.7480111748909
Yipf3	1.35050081985402E-06	-0.524176982631719	0.356	0.658	0.02719638551022	Pericyte	Yipf3	-1.88948567308139
Vwa5a	1.3722993943333E-06	-0.815064420068482	0.138	0.367	0.027635365203084	Pericyte	Vwa5a	-2.92498824917287
Cox4i1	1.38265224850068E-06	0.291558923641498	1	0.983	0.027843850980307	Pericyte	Cox4i1	1.04411423570085
Rhod	1.38402869184971E-06	-0.875667569597679	0.056	0.254	0.02787156979647	Pericyte	Rhod	-3.13501959726318
Col5a2	1.38592403017728E-06	-2.6558108120694	0.131	0.346	0.02790973811971	Pericyte	Col5a2	-9.50456159421635
Renbp	1.42986585199719E-06	-0.387471180182601	0.075	0.288	0.028794638527519	Pericyte	Renbp	-1.37457961246479
Arap2	1.4385699281251E-06	1.20730046665907	0.256	0.092	0.028969921212583	Pericyte	Arap2	4.27565120632615
Emp3	1.45329664344089E-06	-0.478438386421754	0.525	0.746	0.029266487805613	Pericyte	Emp3	-1.68951530061073
Prss23	1.4535223143777E-06	-2.89988921940727	0.581	0.792	0.029271032366938	Pericyte	Prss23	-10.2399638507648
Naglu	1.46326245262377E-06	-0.663920411885828	0.081	0.292	0.029467179270937	Pericyte	Naglu	-2.33997301961118
Inpp4a	1.46554417710014E-06	3.06018450279743	0.281	0.112	0.029513128638443	Pericyte	Inpp4a	10.7807854213081
Clmn	1.48992289164968E-06	-0.605755927323739	0.062	0.258	0.030004067192041	Pericyte	Clmn	-2.12403611218231
Carhsp1	1.56681769924815E-06	-0.524281070296202	0.25	0.517	0.031552574827459	Pericyte	Carhsp1	-1.8119678502053
Lamp1	1.61267096316738E-06	-0.277505170705926	0.931	0.979	0.032475967856265	Pericyte	Lamp1	-0.951080959893291
Fbn1	1.61678438204866E-06	-1.4137737039853	0.244	0.475	0.032558803885696	Pericyte	Fbn1	-4.84176137089396
Cox5b	1.63656358933073E-06	0.314969515503653	0.969	0.908	0.032957117561942	Pericyte	Cox5b	1.07484859976049
Pkig	1.73162603053451E-06	0.45438819819892	0.731	0.646	0.034871485002904	Pericyte	Pkig	1.5249657943703
Gm15421	1.7492599899652E-06	-0.452020472604033	0.506	0.779	0.035226597677919	Pericyte	Gm15421	-1.51243964775825
Plec	1.76214091951353E-06	1.10930881505465	0.569	0.433	0.035485993837164	Pericyte	Plec	3.70355749021979
Btbd3	1.78000149527239E-06	3.19288092680197	0.269	0.104	0.035845670111796	Pericyte	Btbd3	10.6276079243729
Sepw1	1.84499607022775E-06	0.341229975878596	0.981	0.971	0.037154530862247	Pericyte	Sepw1	1.12355755247271
G0s2	1.87539726081555E-06	-0.99226837647995	0.15	0.383	0.037766750038304	Pericyte	G0s2	-3.25099487142718
Myo1c	1.87799193909962E-06	0.661886232746031	0.525	0.367	0.037819001669588	Pericyte	Myo1c	2.16764009045834
Sox4	1.91184780599457E-06	-1.52630203562661	0.256	0.471	0.038500791117119	Pericyte	Sox4	-4.97128247596725
Tprgl	1.93828250526064E-06	0.522648453040119	0.812	0.754	0.039033133090939	Pericyte	Tprgl	1.69512894749774
Tmem47	1.99120405162976E-06	1.74852221015854	0.444	0.271	0.04009886719172	Pericyte	Tmem47	5.62395941676218
Srsf3	2.14710207505368E-06	0.435345900274969	0.925	0.871	0.043238341587431	Pericyte	Srsf3	1.36743350599159
Dusp1	2.19863102839548E-06	0.251846826336702	0.988	0.921	0.044276031649828	Pericyte	Dusp1	0.785085082179201
Tmbim6	2.21263192143764E-06	-0.362587122820193	0.806	0.925	0.044557981633911	Pericyte	Tmbim6	-1.12799547865388
Mvp	2.30634037888291E-06	-0.632565326309031	0.15	0.392	0.046445082549944	Pericyte	Mvp	-1.94164958122486
Mcl1	2.35504095260703E-06	-0.37851972876909	0.512	0.783	0.0474258147036	Pericyte	Mcl1	-1.15395092414464
H2afy2	2.38856402360961E-06	-1.03125308382357	0.125	0.342	0.04810090230745	Pericyte	H2afy2	-3.12929039899803
Aldh7a1	2.43941645104953E-06	-0.306872252143596	0.194	0.467	0.049124968491236	Pericyte	Aldh7a1	-0.924725116170784
Fzd1	2.44124732241612E-06	-2.36930887860849	0.156	0.379	0.049161838578816	Pericyte	Fzd1	-7.13786900207436
Tmem37	2.49514672660932E-06	-0.447465946354337	0.081	0.279	0.050247264780458	Pericyte	Tmem37	-1.33828077905993
Pigx	2.57663127457653E-06	-0.51034811331645	0.119	0.35	0.051888200607422	Pericyte	Pigx	-1.50994852055357
Slc39a7	2.61631341627241E-06	-0.572905263754911	0.306	0.575	0.052687319576894	Pericyte	Slc39a7	-1.68627816313663
Arhgap31	2.62518404667354E-06	1.52869012728516	0.269	0.108	0.052865956331912	Pericyte	Arhgap31	4.49434239303073
Rhob	2.65583798280167E-06	0.31007966617023	0.85	0.754	0.05348326529766	Pericyte	Rhob	0.908033099712949
Fbxw5	2.66762197243431E-06	1.03965738357673	0.419	0.246	0.053720571280882	Pericyte	Fbxw5	3.0399158474174
Rarg	2.74326921422931E-06	-1.28386073723975	0.1	0.308	0.05524395543615	Pericyte	Rarg	-3.71805600695168
Hcfc1r1	2.75172314463275E-06	0.51744132717117	0.819	0.783	0.055414200686614	Pericyte	Hcfc1r1	1.49691604752207
St3gal4	2.80143545658493E-06	-1.25988929528247	0.062	0.254	0.056415307224707	Pericyte	St3gal4	-3.6222003105904
Naga	2.86789034732418E-06	-0.674448032266763	0.088	0.283	0.057753575814414	Pericyte	Naga	-1.92323578389111
Zcchc24	2.92320524242222E-06	-2.20129268031764	0.106	0.312	0.058867507171899	Pericyte	Zcchc24	-6.23508667627126
Hsd17b11	2.98394485093864E-06	-0.410299263814077	0.188	0.45	0.060090681408202	Pericyte	Hsd17b11	-1.15372070544054
Dse	3.03574691543349E-06	-1.07296887757872	0.1	0.312	0.061133871383	Pericyte	Dse	-2.99861454120626
2310009B15Rik	3.06022449526835E-06	-0.394878414054548	0.112	0.342	0.061626800885714	Pericyte	2310009B15Rik	-1.10039125888163
Fam162a	3.13224554635278E-06	1.02594643788746	0.681	0.633	0.063077160812452	Pericyte	Fam162a	2.83509682356636
B3galnt1	3.13504965610323E-06	1.21474947084745	0.362	0.188	0.063133629974607	Pericyte	B3galnt1	3.35574746403132
Hsp90aa1	3.15151577234312E-06	0.306939812162229	0.906	0.888	0.063465224623446	Pericyte	Hsp90aa1	0.846313838505672
Mrps33	3.21341452099466E-06	-0.361493064674385	0.431	0.696	0.06471174162379	Pericyte	Mrps33	-0.989700273056194
Aida	3.24445636705332E-06	-0.540548491131542	0.181	0.442	0.06533686231972	Pericyte	Aida	-1.47472379608047
Rn45s	3.25399770220781E-06	-0.332905167120053	0.944	0.983	0.065529005727061	Pericyte	Rn45s	-0.907253934330495
B9d1	3.28357367628135E-06	-0.742915049843912	0.106	0.321	0.066124606692954	Pericyte	B9d1	-2.01791650937635
Pim1	3.30184660795978E-06	-0.847451692323809	0.281	0.521	0.066492586991094	Pericyte	Pim1	-2.29715748170296
App	3.30829565604027E-06	-0.339392446666865	0.912	0.929	0.066622457921339	Pericyte	App	-0.919316919818114
1110001A16Rik	3.33486313207743E-06	-0.406479532177449	0.175	0.417	0.067157473753775	Pericyte	1110001A16Rik	-1.09778539527972
Ppa1	3.36398221944619E-06	-0.536921256666312	0.094	0.304	0.067743873935207	Pericyte	Ppa1	-1.44540342980085
2210411K11Rik	3.40873384333532E-06	-0.304198121510764	0.125	0.354	0.068645082137087	Pericyte	2210411K11Rik	-0.814887688019092
Synm	3.42925123135338E-06	1.33606137919709	0.362	0.188	0.069058261296994	Pericyte	Synm	3.57103121936613
Ptp4a2	3.58873027674764E-06	-0.372459819904788	0.494	0.771	0.072269850313144	Pericyte	Ptp4a2	-0.978581654125013
Ifrd1	3.70391425049156E-06	1.13256905957637	0.6	0.504	0.074589425176399	Pericyte	Ifrd1	2.93987353828686
Agtrap	3.70773804128622E-06	-0.528945920137953	0.181	0.433	0.074666428675422	Pericyte	Agtrap	-1.37246904562982
F2r	3.76313149785927E-06	-2.37154499212122	0.219	0.446	0.07578194210389	Pericyte	F2r	-6.11833764974509
Mark1	3.82540213580867E-06	1.84816239201217	0.338	0.179	0.077035948210915	Pericyte	Mark1	4.73773306942187
Hint1	3.8378527503299E-06	-0.271213008522502	0.919	0.962	0.077286678686144	Pericyte	Hint1	-0.694368676402655
Rbbp6	3.86540785334953E-06	0.568708085515698	0.669	0.546	0.077841583350753	Pericyte	Rbbp6	1.45195695473797
Lphn1	4.09082900981005E-06	1.66538781959323	0.369	0.204	0.082381114599555	Pericyte	Lphn1	4.15747258751475
Endod1	4.13679065343546E-06	1.75320758930308	0.425	0.279	0.083306690178883	Pericyte	Endod1	4.35711781851015
Mgll	4.26871305769738E-06	0.602190824013345	0.4	0.217	0.08596334355591	Pericyte	Mgll	1.47767650592344
Myo6	4.26872649131853E-06	-0.404767470140047	0.144	0.367	0.085963614082173	Pericyte	Myo6	-0.993231032534673
Trip6	4.45825403173295E-06	-0.544764933268368	0.306	0.617	0.089780319691038	Pericyte	Trip6	-1.3130956668421
Fam96b	4.48634668413016E-06	0.798998015824888	0.562	0.458	0.090346049525013	Pericyte	Fam96b	1.92087751146419
Glt25d1	4.51160650493829E-06	-0.509389707556807	0.225	0.496	0.090854731796447	Pericyte	Glt25d1	-1.22176785256109
Htra1	4.53455322282326E-06	-0.698199500670232	0.531	0.746	0.091316832801215	Pericyte	Htra1	-1.67108474688231
Eif4a2	4.57503397308908E-06	0.284936487987228	0.962	0.904	0.092132034150068	Pericyte	Eif4a2	0.679440337974956
Dhrs7	4.62149604899967E-06	-0.564439467081397	0.225	0.496	0.093067687434756	Pericyte	Dhrs7	-1.34022100402125
Slc27a1	4.6358728726791E-06	-0.799306584632075	0.094	0.292	0.093357207910012	Pericyte	Slc27a1	-1.89541344727042
9430020K01Rik	4.67435872862004E-06	-1.15520395961537	0.081	0.275	0.09413223607695	Pericyte	9430020K01Rik	-2.72981016760525
Tspan31	4.67817716804411E-06	-0.499077986245574	0.325	0.612	0.094209131810072	Pericyte	Tspan31	-1.17894106464358
Kifap3	5.05246861738037E-06	-0.33553292941143	0.15	0.383	0.101746613016806	Pericyte	Kifap3	-0.766783251202231
Glipr2	5.05303811100048E-06	-0.620040740492807	0.106	0.308	0.101758081479328	Pericyte	Glipr2	-1.41689045885586
Tes	5.06832767741197E-06	1.78710936812211	0.369	0.208	0.102065982767722	Pericyte	Tes	4.07842624063105
Afap1l2	5.08691134327096E-06	2.21184145369096	0.331	0.167	0.102440220630791	Pericyte	Afap1l2	5.03962736700143
Actr3	5.11907428480827E-06	0.380297355206453	0.712	0.638	0.103087917947469	Pericyte	Actr3	0.864101413858462
D17Wsu104e	5.24528331077194E-06	-0.544872039799891	0.3	0.558	0.105629515312325	Pericyte	D17Wsu104e	-1.22477287673603
Plxnd1	5.4506200839641E-06	1.48042459839142	0.306	0.133	0.109764587250869	Pericyte	Plxnd1	3.27087575221012
Man1a2	5.50032515113091E-06	-0.478772556666882	0.225	0.479	0.110765547893474	Pericyte	Man1a2	-1.05346216441213
Plin2	5.7307050293738E-06	-0.518480453814794	0.156	0.383	0.11540493788153	Pericyte	Plin2	-1.1195590625673
Syde1	5.78968301423859E-06	1.04825147357971	0.381	0.221	0.116592636540737	Pericyte	Syde1	2.25276491223443
1810006K21Rik	5.79487665388801E-06	-0.343242834577836	0.631	0.842	0.116697226055997	Pericyte	1810006K21Rik	-0.737344821440911
Ifi27l1	5.86659986062226E-06	-0.268292473002079	0.662	0.846	0.118141587993211	Pericyte	Ifi27l1	-0.573038240195675
D0H4S114	5.92023577305796E-06	3.6033485044554	0.275	0.117	0.119221707997841	Pericyte	D0H4S114	7.66349503693079
Dnajc25	5.99123669159825E-06	-1.12934856726743	0.075	0.262	0.120651524495406	Pericyte	Dnajc25	-2.38840152020943
Lamc1	6.07782431721948E-06	-0.748477757705579	0.269	0.525	0.122395226100166	Pericyte	Lamc1	-1.57217746427997
Plod2	6.09404624874208E-06	-1.32916757481634	0.15	0.379	0.122721903357168	Pericyte	Plod2	-2.78837350398638
Tmem39a	6.24016976610526E-06	-1.14334938861462	0.106	0.308	0.125664538749828	Pericyte	Tmem39a	-2.3714659158441
B230219D22Rik	6.33781631462235E-06	0.597173701796401	0.725	0.612	0.127630944943865	Pericyte	B230219D22Rik	1.22934920075279
Antxr1	6.48572986386933E-06	-0.879291175369569	0.15	0.371	0.130609627998601	Pericyte	Antxr1	-1.78983441980224
Arrdc4	6.58736580000921E-06	-0.612451031967862	0.075	0.262	0.132656372480585	Pericyte	Arrdc4	-1.23714689525315
Prpf19	6.80223126037924E-06	-0.36049357815437	0.275	0.538	0.136983333121517	Pericyte	Prpf19	-0.716623748023684
Rgmb	6.9423138470945E-06	-1.70881768604664	0.081	0.271	0.139804316252789	Pericyte	Rgmb	-3.3621185771615
Steap4	6.9754405720738E-06	-1.06308213998593	0.075	0.258	0.140471422240422	Pericyte	Steap4	-2.08656575799116
Edf1	7.02715922455469E-06	0.352234787803502	0.919	0.879	0.141512932464082	Pericyte	Edf1	0.688747283699039
Selenbp1	7.07079932391298E-06	-0.448654155463143	0.288	0.504	0.14239175678496	Pericyte	Selenbp1	-0.874504642180191
Samd9l	7.14823988256138E-06	-0.511142482450152	0.106	0.308	0.143951254755021	Pericyte	Samd9l	-0.990737529639535
Prkacb	7.22203171071825E-06	1.07958371180463	0.469	0.321	0.145437274590444	Pericyte	Prkacb	2.08144861085162
Ndufb3	7.25786213713071E-06	0.36136285040723	0.819	0.725	0.146158827717538	Pericyte	Ndufb3	0.694922944490329
Cct7	7.27645175645983E-06	0.46885381796656	0.712	0.646	0.146533185471588	Pericyte	Cct7	0.900435330028107
Raf1	7.32028918581172E-06	1.08022465681478	0.469	0.325	0.147415983623876	Pericyte	Raf1	2.06808672224869
Ell2	7.38571782804914E-06	1.80203999528298	0.262	0.112	0.148733585621254	Pericyte	Ell2	3.43396487307156
Zcrb1	7.41643275629955E-06	0.503194435973196	0.681	0.583	0.14935212284636	Pericyte	Zcrb1	0.956798315814318
Pcyox1	7.45555161933054E-06	-0.407605655391531	0.131	0.35	0.150139898510078	Pericyte	Pcyox1	-0.772896855803975
Siah2	7.56036822903677E-06	2.92330124624161	0.294	0.138	0.152250695396343	Pericyte	Siah2	5.50231596458725
Pck2	7.59524352756473E-06	1.5760260598106	0.412	0.267	0.152953014158099	Pericyte	Pck2	2.95918514531193
Tex261	7.7470955987052E-06	-0.474997767638504	0.231	0.496	0.156011011166725	Pericyte	Tex261	-0.882464480319968
Sigmar1	7.77190169101751E-06	-0.484127277168595	0.131	0.354	0.156510556253711	Pericyte	Sigmar1	-0.897877852768077
Prkaca	8.09290783184513E-06	0.907145561758443	0.525	0.388	0.162974977917697	Pericyte	Prkaca	1.64570592201344
Fam176b	8.42272791956163E-06	-0.70476956241563	0.506	0.7	0.169616894844132	Pericyte	Fam176b	-1.25041128071024
Pxk	8.42773564336876E-06	-0.302296778556499	0.119	0.329	0.16971774038616	Pericyte	Pxk	-0.536159180858151
Ppp2r2a	8.77236399635239E-06	0.96020709913533	0.488	0.35	0.176657866158544	Pericyte	Ppp2r2a	1.66455777619314
Arl4a	8.83474997491548E-06	-0.887907557362475	0.281	0.529	0.177914194994848	Pericyte	Arl4a	-1.53293146125636
Tex264	8.87583718508597E-06	-0.312694544379616	0.3	0.575	0.178741609233261	Pericyte	Tex264	-0.538401856701132
Tceal8	9.06667395982073E-06	-0.455729249222487	0.481	0.725	0.18258468020287	Pericyte	Tceal8	-0.774986370027754
Arpc3	9.16165604426817E-06	-0.304167900140119	0.625	0.829	0.184497429419472	Pericyte	Arpc3	-0.514080174821013
Klf13	9.39641280306525E-06	0.559655616545816	0.725	0.638	0.189224961028128	Pericyte	Klf13	0.931725136960493
Clec2d	9.40808487549102E-06	-1.08812848158176	0.188	0.392	0.189460013222638	Pericyte	Clec2d	-1.81018582919444
Kdelr2	9.4360782218313E-06	-0.864480375289428	0.344	0.621	0.190023743231239	Pericyte	Kdelr2	-1.43556151442764
Scamp4	9.54404094401578E-06	-0.491266022314126	0.088	0.283	0.19219789653059	Pericyte	Scamp4	-0.810210527706087
Mrpl40	9.63016854431479E-06	-0.423792744690193	0.138	0.354	0.193932334145411	Pericyte	Mrpl40	-0.695124343214823
Atoh8	9.95500279976171E-06	1.0707161859166	0.344	0.167	0.200473846381601	Pericyte	Atoh8	1.72071744848489
Ssr1	1.02372912154434E-05	-0.423071143971293	0.438	0.721	0.206158570496599	Pericyte	Ssr1	-0.668075724648823
Ppp2r5a	1.0259363790199E-05	0.847157154290759	0.488	0.346	0.206603068007028	Pericyte	Ppp2r5a	1.33592944932248
Rab11b	1.02596089120398E-05	0.493937892087298	0.781	0.696	0.206608004270657	Pericyte	Rab11b	0.778906458268743
Cks1b	1.03574597337297E-05	-0.905551164745439	0.119	0.329	0.208578524117848	Pericyte	Cks1b	-1.41939684072444
Serpinb6a	1.0413605302585E-05	-0.826132799193204	0.575	0.8	0.209709183583457	Pericyte	Serpinb6a	-1.29044714754261
Myc	1.07250582889638E-05	-2.07129528837588	0.119	0.317	0.215981223823154	Pericyte	Myc	-3.17439218184722
Pts	1.08463421123272E-05	-0.320886400535478	0.169	0.396	0.218423637458045	Pericyte	Pts	-0.488170517280117
Mn1	1.08969152130064E-05	1.77491349978991	0.275	0.112	0.219442078559524	Pericyte	Mn1	2.69195266250225
Xbp1	1.10343803588215E-05	-0.380029327464462	0.462	0.725	0.222210351665947	Pericyte	Xbp1	-0.57161382231143
Psmb1	1.12845259038679E-05	-0.303194619563784	0.731	0.879	0.227247782652093	Pericyte	Psmb1	-0.449247804484794
Ssr3	1.13263770167621E-05	-0.382417025174395	0.462	0.729	0.228090580363555	Pericyte	Ssr3	-0.565217123009873
Sep15	1.17380565067914E-05	-0.250846408946855	0.925	0.967	0.236380981933765	Pericyte	Sep15	-0.361798395804869
Cerk	1.17764213477441E-05	-0.542665187576478	0.075	0.258	0.23715357310087	Pericyte	Cerk	-0.7809209055095
2900010M23Rik	1.18396637694821E-05	-0.370209960907596	0.519	0.725	0.238427148989831	Pericyte	2900010M23Rik	-0.530766863167348
Rps26	1.2189037320871E-05	-0.330887556352347	1	0.996	0.245462833567701	Pericyte	Rps26	-0.464767882502461
2010107H07Rik	1.22477639058549E-05	-0.293009131564996	0.219	0.471	0.246645469536105	Pericyte	2010107H07Rik	-0.410155154996095
Polr2c	1.24185595959417E-05	0.590444331205739	0.638	0.554	0.250084953143074	Pericyte	Polr2c	0.818329040581082
Cpne2	1.24221202670793E-05	2.33833831841743	0.362	0.217	0.250156657938442	Pericyte	Cpne2	3.24016040707414
Cebpb	1.24479549026671E-05	0.518223049584787	0.931	0.896	0.25067691582991	Pericyte	Cebpb	0.717008414137612
Ccdc12	1.26553099542488E-05	-0.423195039104842	0.419	0.638	0.254852631858661	Pericyte	Ccdc12	-0.578537163885809
Pdcd5	1.26709754389255E-05	0.405240992300936	0.738	0.725	0.255168103389081	Pericyte	Pdcd5	0.553491407597751
Dusp8	1.29781671853755E-05	2.03296195599302	0.362	0.196	0.261354330779092	Pericyte	Dusp8	2.72798733659759
Ndfip1	1.29985875606502E-05	-0.393502331052673	0.106	0.304	0.261765556296374	Pericyte	Ndfip1	-0.527413534973934
Commd9	1.32000616734285E-05	-0.438242001947277	0.088	0.279	0.265822841979504	Pericyte	Commd9	-0.580637871937225
Acsl5	1.34081491607233E-05	-0.376853149051396	0.194	0.433	0.270013307798645	Pericyte	Acsl5	-0.493407810859584
Pura	1.37597290625414E-05	-0.504840840955371	0.306	0.533	0.277093423861459	Pericyte	Pura	-0.647913017689913
2210013O21Rik	1.4046803587034E-05	1.03656033424675	0.556	0.438	0.28287453063569	Pericyte	2210013O21Rik	1.30891846342631
Magt1	1.41643367182411E-05	-0.323047200107749	0.175	0.404	0.28524141283194	Pericyte	Magt1	-0.405236673218792
Tgm2	1.41779865474523E-05	-0.606436574342974	0.312	0.533	0.285516293092594	Pericyte	Tgm2	-0.76014167364015
Agpat6	1.42441891322838E-05	-0.456916708331183	0.138	0.35	0.28684948074593	Pericyte	Agpat6	-0.570596515324276
0610012G03Rik	1.42918834357168E-05	-0.360325245401477	0.319	0.596	0.287809948628464	Pericyte	0610012G03Rik	-0.448768848702522
Tpm3	1.45008691158622E-05	-0.382673966666561	0.488	0.692	0.292018502255234	Pericyte	Tpm3	-0.471047971124384
Gm3219	1.4511233024691E-05	-0.927710829070826	0.106	0.304	0.292227210651228	Pericyte	Gm3219	-1.14129181213878
Peg13	1.46243966767836E-05	1.6254788646839	0.412	0.262	0.294506100277069	Pericyte	Peg13	1.98707567919454
Cpe	1.46316542010714E-05	-0.559980411145194	0.862	0.533	0.294652252301176	Pericyte	Cpe	-0.684273340508138
Smad3	1.48264489905986E-05	-0.499862044961863	0.088	0.271	0.298575029772675	Pericyte	Smad3	-0.604200259907813
Morf4l2	1.4947457489523E-05	-0.448974660954767	0.612	0.817	0.301011898924013	Pericyte	Morf4l2	-0.539041439987151
Mpdu1	1.51083011950136E-05	-0.402766479600898	0.131	0.333	0.304250969465184	Pericyte	Mpdu1	-0.479252784891872
Serbp1	1.52130613969073E-05	0.270312633317051	0.931	0.879	0.306360630410919	Pericyte	Serbp1	0.319777774672642
Leprel2	1.55451365033828E-05	-0.81456625651884	0.275	0.521	0.313047958905123	Pericyte	Leprel2	-0.946036335433094
Gabarapl1	1.554751660502E-05	-0.280192451358777	0.606	0.796	0.313095889391893	Pericyte	Gabarapl1	-0.325372301581057
Sucla2	1.5663575294466E-05	0.559819797333718	0.538	0.417	0.315433079279955	Pericyte	Sucla2	0.645924969136917
Hspa2	1.58388465729103E-05	2.9840281709407	0.344	0.188	0.318962692285267	Pericyte	Hspa2	3.40979269760214
Eri3	1.61299257275707E-05	-0.379990818100673	0.225	0.479	0.324824444301818	Pericyte	Eri3	-0.427288432536947
Osbpl1a	1.62612005162696E-05	-0.370059788590982	0.138	0.354	0.327468055996638	Pericyte	Osbpl1a	-0.413121709890558
Samhd1	1.66628248829416E-05	-0.454655107058456	0.119	0.329	0.335555967492678	Pericyte	Samhd1	-0.496468154292396
Por	1.68567700805733E-05	-0.463111556605981	0.144	0.354	0.339461635882584	Pericyte	Por	-0.500343104632374
Atp5f1	1.73517806139271E-05	0.333937534365009	0.856	0.808	0.349430158003265	Pericyte	Atp5f1	0.351119145229832
Yipf1	1.76580552274174E-05	-0.325414528054292	0.15	0.371	0.355597916169731	Pericyte	Yipf1	-0.336463859708136
Ndufa12	1.77722408507339E-05	0.326092381538714	0.794	0.725	0.357897386252079	Pericyte	Ndufa12	0.335062845204208
Col6a3	1.79561492487632E-05	-0.790712606596752	0.181	0.383	0.361600933571594	Pericyte	Col6a3	-0.804323987718858
Rpl7a	1.80201473898313E-05	-0.293240970916865	0.994	0.992	0.362889728136422	Pericyte	Rpl7a	-0.297245548821866
Pex3	1.80952969118292E-05	-0.772285421631937	0.081	0.254	0.364403089210417	Pericyte	Pex3	-0.779617990680629
Kctd10	1.82040590699162E-05	0.880971819832264	0.544	0.421	0.366593341549972	Pericyte	Kctd10	0.88405707692737
AI413582	1.85816151747839E-05	-0.406149916682375	0.1	0.3	0.374196566389798	Pericyte	AI413582	-0.399234824874737
Pam	1.85946017686315E-05	-1.43963702052262	0.406	0.654	0.374458090416701	Pericyte	Pam	-1.41412001634891
Capzb	1.89183058576664E-05	0.315434383343643	0.838	0.804	0.380976843361687	Pericyte	Capzb	0.304399442722434
N6amt1	1.93281255333043E-05	-0.613277879874537	0.1	0.292	0.389229791989682	Pericyte	N6amt1	-0.578680044309845
Ubxn4	1.9972479853411E-05	-0.339920809856892	0.388	0.671	0.402205799287991	Pericyte	Ubxn4	-0.309596944462795
Psme1	2.01850659472308E-05	-0.326427347854666	0.431	0.696	0.406486858045334	Pericyte	Psme1	-0.293851099807293
Srpr	2.01925840186799E-05	-0.307983205133763	0.35	0.625	0.406638256968176	Pericyte	Srpr	-0.277132925475306
Copb2	2.08410506498606E-05	-0.472090735004386	0.25	0.5	0.419697077986892	Pericyte	Copb2	-0.409879595557543
Surf4	2.08881567258368E-05	-0.418084470932443	0.275	0.529	0.420645700144901	Pericyte	Surf4	-0.362046254210222
Sf3b1	2.11498452263408E-05	0.498872543674038	0.738	0.662	0.425915583168052	Pericyte	Sf3b1	0.42579475707631
Htra2	2.11628280484869E-05	-0.605065228246696	0.125	0.325	0.426177031240429	Pericyte	Htra2	-0.516060407111522
Anxa1	2.14999361093414E-05	-0.89541265693135	0.394	0.592	0.432965713369917	Pericyte	Anxa1	-0.749547014297311
Gnptg	2.20875203909384E-05	-0.565388868027333	0.138	0.342	0.444798485632717	Pericyte	Gnptg	-0.458040711657037
Gfer	2.29201221239114E-05	-0.32051619923379	0.081	0.267	0.461565419331327	Pericyte	Gfer	-0.247801163922466
Chst12	2.34279602311559E-05	-0.908201864615318	0.181	0.396	0.471792263135017	Pericyte	Chst12	-0.682256235797219
Ube2e3	2.3518530366912E-05	-0.576174493513903	0.406	0.662	0.473616164528875	Pericyte	Ube2e3	-0.430608654465731
Arhgdib	2.35674952533742E-05	-0.265259946536791	0.088	0.258	0.474602219412449	Pericyte	Arhgdib	-0.197692471032897
Rab9	2.44288802451093E-05	-0.375386627432622	0.275	0.538	0.491948790376012	Pericyte	Rab9	-0.26629201071116
Bet1l	2.44592060353956E-05	-0.316413564127201	0.156	0.383	0.492559491140797	Pericyte	Bet1l	-0.224065111258733
Pcsk6	2.44805682818753E-05	-0.519491015471655	0.1	0.279	0.492989684060405	Pericyte	Pcsk6	-0.367418867616601
Trp53	2.45146478341811E-05	-0.376587716977574	0.212	0.458	0.493675978084739	Pericyte	Trp53	-0.265824190565733
Pop5	2.45369753919436E-05	0.585154401170908	0.512	0.396	0.494125610442961	Pericyte	Pop5	0.412513677851072
Map4k4	2.48518217998067E-05	1.2965237328371	0.45	0.304	0.500465987404507	Pericyte	Map4k4	0.897474005202573
Ndufc1	2.51839966638785E-05	0.329637209786396	0.794	0.75	0.507155324817185	Pericyte	Ndufc1	0.223803215320635
Rras	2.56992551800254E-05	0.834397208592796	0.681	0.588	0.517531600815352	Pericyte	Rras	0.549604667788121
Bri3	2.57176635924446E-05	-0.278067443688059	0.738	0.9	0.517902309424649	Pericyte	Bri3	-0.182959659518171
Decr1	2.57795172002163E-05	-0.310794834198788	0.169	0.396	0.519147917377956	Pericyte	Decr1	-0.20374666049017
Cox5a	2.61589986728189E-05	0.339103824533359	0.838	0.792	0.526789915273227	Pericyte	Cox5a	0.217349767146636
Ddah1	2.6249169476963E-05	-0.518444525983708	0.138	0.312	0.528605774927081	Pericyte	Ddah1	-0.330514789102226
Mical1	2.64065999445536E-05	1.10720842677115	0.3	0.15	0.531776109683421	Pericyte	Mical1	0.699238354548495
Dyrk1a	2.66644864442835E-05	1.13372117798538	0.3	0.146	0.536969428014982	Pericyte	Dyrk1a	0.704963833399906
Nfib	2.69321771555526E-05	-0.631582440988717	0.4	0.625	0.542360183558518	Pericyte	Nfib	-0.386417897238198
Rbfox2	2.74700734941885E-05	2.12221685373007	0.494	0.379	0.553192340025967	Pericyte	Rbfox2	1.25645748221507
Ptgis	2.76103419979185E-05	0.959099093355476	0.6	0.517	0.556017067154082	Pericyte	Ptgis	0.562949244506391
Fosl2	2.78267390639713E-05	1.00285666797025	0.65	0.55	0.560374871270254	Pericyte	Fosl2	0.580803743500369
Jtb	2.79973797554372E-05	-0.33875936475627	0.319	0.6	0.563811233514995	Pericyte	Jtb	-0.194121235411379
Tnfsf12	2.82953953180964E-05	-0.384000418299021	0.362	0.654	0.569812670915825	Pericyte	Tnfsf12	-0.215980121230739
Nagk	2.83324804857492E-05	-0.567710869903726	0.194	0.429	0.570559492022018	Pericyte	Nagk	-0.318564048229435
Nceh1	2.881130828929E-05	-0.449470265457453	0.094	0.267	0.580202126329721	Pericyte	Nceh1	-0.24468205789168
Mrpl52	2.89947963811608E-05	-0.3348341490595	0.738	0.854	0.583897209523816	Pericyte	Mrpl52	-0.180150925281194
Enpep	2.91198266448508E-05	0.778105832410375	0.525	0.358	0.586415068974006	Pericyte	Enpep	0.415296427218219
Dcun1d1	2.92909231884817E-05	1.09792088621893	0.425	0.304	0.589860611169644	Pericyte	Dcun1d1	0.579558424715332
Pnrc1	2.95169245616179E-05	0.437341407765788	0.881	0.854	0.594411826821862	Pericyte	Pnrc1	0.227497516840048
Arpc1a	2.95963138374051E-05	-0.325957396599305	0.462	0.725	0.596010568057664	Pericyte	Arpc1a	-0.168681935894403
Loxl2	3.0291781632451E-05	-1.1421398489135	0.106	0.288	0.610015898514298	Pericyte	Loxl2	-0.564525758955228
Neo1	3.03514051030833E-05	1.14207964572562	0.3	0.15	0.611216595965892	Pericyte	Neo1	0.562250250467959
Rab3d	3.03737482096201E-05	-0.923497789766647	0.094	0.275	0.611666541445329	Pericyte	Rab3d	-0.453961972494055
Pvrl3	3.08996921470456E-05	-0.392496198116781	0.106	0.292	0.622258000457204	Pericyte	Pvrl3	-0.186200384986294
Hoxb4	3.11935351937409E-05	1.66643715654968	0.319	0.167	0.628175411731554	Pericyte	Hoxb4	0.774786348309275
Papss2	3.13609853684721E-05	-0.312430734054834	0.081	0.254	0.631547523350292	Pericyte	Papss2	-0.14358756827236
Txndc15	3.15615566943008E-05	-0.328233964330568	0.362	0.629	0.63558662870983	Pericyte	Txndc15	-0.148757891479376
Pygb	3.16021671589389E-05	1.67385196330031	0.412	0.271	0.636404442246711	Pericyte	Pygb	0.756448856903497
Use1	3.20955003364324E-05	-0.253383716076907	0.631	0.858	0.646339185775076	Pericyte	Use1	-0.110584472512742
Mapk3	3.23910963838654E-05	-0.369398241783725	0.325	0.592	0.652291898978281	Pericyte	Mapk3	-0.157830245093813
Mdh2	3.32814596131928E-05	0.353717950210105	0.825	0.775	0.670222033690477	Pericyte	Mdh2	0.141538903526987
Rnf181	3.33563164592678E-05	-0.29483332474631	0.206	0.433	0.671729500856734	Pericyte	Rnf181	-0.117314046646684
Tspan5	3.33621020024463E-05	-0.753115605837667	0.125	0.317	0.671846010125264	Pericyte	Tspan5	-0.299533745047944
Sdha	3.35310734168208E-05	0.331021351629637	0.775	0.733	0.675248756467937	Pericyte	Sdha	0.129983520567037
Hnrnph1	3.36230116162038E-05	0.545359507836628	0.75	0.683	0.677100207927112	Pericyte	Hnrnph1	0.212655304723728
Boc	3.36867838388249E-05	-2.62655425781871	0.094	0.262	0.678384452946256	Pericyte	Boc	-1.01921103494357
Cd320	3.39080927033086E-05	-0.374877075651687	0.094	0.275	0.68284117085923	Pericyte	Cd320	-0.143012977515202
Cryz	3.42077658538295E-05	-0.25174425962373	0.125	0.325	0.688875988764418	Pericyte	Cryz	-0.093823577978085
Sh3pxd2a	3.4382740379982E-05	2.12591820627486	0.338	0.183	0.692399625772077	Pericyte	Sh3pxd2a	0.781470517116632
Max	3.53256265447967E-05	-0.521981555401454	0.362	0.6	0.711387467359117	Pericyte	Max	-0.177754573961634
Cox17	3.53594271350414E-05	0.4188758079781	0.738	0.738	0.712068143645464	Pericyte	Cox17	0.142242544210358
Tmem60	3.60247354112982E-05	-0.303690240818522	0.131	0.333	0.725466121712723	Pericyte	Tmem60	-0.097466620489827
Apbb2	3.60732159344991E-05	1.21800246857889	0.462	0.346	0.726442422488942	Pericyte	Apbb2	0.389268780767401
Dusp22	3.70286590343701E-05	-0.68285325612143	0.112	0.3	0.745683135634145	Pericyte	Dusp22	-0.200386374622569
Tra2b	3.70453429648882E-05	0.490516698128504	0.719	0.675	0.746019116626918	Pericyte	Tra2b	0.143723380910851
Cdc42ep5	3.72418326722623E-05	-2.3036122149175	0.131	0.329	0.749976026354019	Pericyte	Cdc42ep5	-0.662781571934548
Dtnbp1	3.85451284760172E-05	-0.456942741801575	0.256	0.5	0.776221797250034	Pericyte	Dtnbp1	-0.115751354673044
Rnf149	3.89412138910262E-05	-0.325417874970945	0.169	0.383	0.784198165337487	Pericyte	Rnf149	-0.079106979515914
Rpl29	3.90759642077859E-05	-0.32334498566774	0.988	0.996	0.786911767216392	Pericyte	Rpl29	-0.07748611741307
Mbnl2	3.92443889833883E-05	0.389805867561784	0.825	0.779	0.790303505347474	Pericyte	Mbnl2	0.091736220310414
St3gal2	3.9332160685035E-05	-0.861191904611266	0.169	0.388	0.792071051875235	Pericyte	St3gal2	-0.200747432082129
Hoxc4	4.04661930174776E-05	-0.566925640120131	0.094	0.271	0.814908194985963	Pericyte	Hoxc4	-0.116038235861437
Cabin1	4.13816177523069E-05	1.54319772155018	0.319	0.175	0.833343018295957	Pericyte	Cabin1	0.281340276163427
Rabac1	4.14135835720414E-05	-0.270423801681533	0.906	0.979	0.83398674597377	Pericyte	Rabac1	-0.04909213360592
Srf	4.19990020015794E-05	1.46883280573468	0.381	0.242	0.845775902307805	Pericyte	Srf	0.246030736645453
Igfbp7	4.20964140824035E-05	-0.419209171921503	1	0.988	0.847737586791443	Pericyte	Igfbp7	-0.069246706803043
Sh3glb1	4.20987990804608E-05	-0.291116995192117	0.481	0.725	0.847785615882319	Pericyte	Sh3glb1	-0.048071417726102
Zfp36	4.22788129522054E-05	0.408478535357883	0.894	0.838	0.851410735231513	Pericyte	Zfp36	0.065708109127243
Pfn2	4.24655369155357E-05	-0.270367609312876	0.175	0.404	0.855170982405058	Pericyte	Pfn2	-0.042300053559241
Kazald1	4.30176116559015E-05	-1.61233926665937	0.1	0.267	0.866288663526545	Pericyte	Kazald1	-0.231430496513202
Nme1	4.33000343101337E-05	-0.270007749634693	0.525	0.742	0.871976090937472	Pericyte	Nme1	-0.03698924565449
Pgpep1	4.33755319714028E-05	-0.279278901725579	0.125	0.321	0.873496462840109	Pericyte	Pgpep1	-0.037772806265338
Nkiras2	4.35955647152707E-05	1.42899398238982	0.325	0.188	0.877927482236122	Pericyte	Nkiras2	0.186042559998352
Eif1a	4.36238777264167E-05	-0.603483325333009	0.319	0.554	0.87849764965458	Pericyte	Eif1a	-0.078176465152782
Rpl41	4.47389096466257E-05	-0.360924020235217	1	0.996	0.900952162463748	Pericyte	Rpl41	-0.03764550016931
Txnl1	4.48513127241528E-05	-0.311776601783802	0.4	0.675	0.90321573563899	Pericyte	Txnl1	-0.031736938827299
Sf3a3	4.72102134393702E-05	-0.425526431653042	0.131	0.338	0.950719278242037	Pericyte	Sf3a3	-0.021504593482908
Eif3m	4.76984033748052E-05	-0.377043307615929	0.594	0.771	0.960550447161826	Pericyte	Eif3m	-0.015175531774161
Zc3h7b	4.8153109727737E-05	-0.569466643992657	0.138	0.333	0.969707323697169	Pericyte	Zc3h7b	-0.017517352707706
Pkm2	4.82840153476804E-05	0.26972170962506	0.875	0.788	0.972343501071589	Pericyte	Pkm2	0.007564653041516
Ccdc25	4.95784395060928E-05	-0.484799606151691	0.1	0.279	0.998410614773698	Pericyte	Ccdc25	-0.000771146318482
Stt3b	5.00182648373381E-05	0.573591171867271	0.594	0.542	1	Pericyte	Stt3b	0
Vim	5.00343859453379E-05	0.328748382878933	0.931	0.921	1	Pericyte	Vim	0
Strn3	5.0800835349384E-05	0.62444061853681	0.569	0.471	1	Pericyte	Strn3	0
Slc38a10	5.1278220001934E-05	-0.480866451255536	0.3	0.55	1	Pericyte	Slc38a10	0
Tppp3	5.14347820714246E-05	0.269104227437552	0.481	0.296	1	Pericyte	Tppp3	0
Csrp2	5.19532043383954E-05	0.461264255218423	0.744	0.662	1	Pericyte	Csrp2	0
Eif6	5.38661830832311E-05	-0.388708363802886	0.394	0.654	1	Pericyte	Eif6	0
2810428I15Rik	5.51610399405334E-05	0.580966753307174	0.656	0.633	1	Pericyte	2810428I15Rik	0
Hnrpdl	5.52679511733225E-05	0.586067307594739	0.669	0.596	1	Pericyte	Hnrpdl	0
Cdc42ep3	5.54515098678125E-05	0.361421968699712	0.612	0.446	1	Pericyte	Cdc42ep3	0
Csda	5.57989225914383E-05	-0.265313511430114	0.231	0.488	1	Pericyte	Csda	0
Fam164a	5.58962766202151E-05	0.655856170319075	0.588	0.462	1	Pericyte	Fam164a	0
Il10rb	5.63170887017932E-05	-0.260411151918331	0.175	0.388	1	Pericyte	Il10rb	0
Stx6	5.66693691162563E-05	-0.31620696376085	0.112	0.3	1	Pericyte	Stx6	0
Slc1a5	5.79874435925454E-05	-0.84438629309324	0.212	0.404	1	Pericyte	Slc1a5	0
Als2cr4	5.84254584784695E-05	-0.540501248823908	0.112	0.304	1	Pericyte	Als2cr4	0
Bhlhe40	5.93759002965279E-05	-0.717066916356137	0.194	0.4	1	Pericyte	Bhlhe40	0
Wdr6	5.94168498027605E-05	2.34535392511879	0.319	0.183	1	Pericyte	Wdr6	0
Mlf2	5.97877091399843E-05	0.393514878057798	0.794	0.746	1	Pericyte	Mlf2	0
Tmem218	6.03623955463575E-05	-0.356569632135765	0.106	0.292	1	Pericyte	Tmem218	0
Sept2	6.04465343981702E-05	-0.316892805381723	0.412	0.671	1	Pericyte	Sept2	0
Mlec	6.10119537238618E-05	-0.264443611276305	0.281	0.517	1	Pericyte	Mlec	0
Cdc26	6.10488823713615E-05	-0.295303535261638	0.25	0.508	1	Pericyte	Cdc26	0
Banf1	6.2305740336481E-05	0.529361233641633	0.631	0.538	1	Pericyte	Banf1	0
St6gal1	6.27512973310063E-05	1.47237130734056	0.3	0.158	1	Pericyte	St6gal1	0
Pja2	6.30846004438926E-05	0.927952484037425	0.531	0.417	1	Pericyte	Pja2	0
Tpst1	6.31752993720201E-05	-1.48641710582837	0.256	0.454	1	Pericyte	Tpst1	0
Foxc2	6.58055704411824E-05	1.04784012733339	0.419	0.262	1	Pericyte	Foxc2	0
Ndufb5	6.65191180285799E-05	0.2937500094463	0.794	0.796	1	Pericyte	Ndufb5	0
Smad7	6.82050532631409E-05	0.546780749076609	0.512	0.35	1	Pericyte	Smad7	0
Gkap1	6.86022168153309E-05	-0.373397520028838	0.194	0.404	1	Pericyte	Gkap1	0
Phlda3	7.03801604747164E-05	-1.02276340374604	0.3	0.529	1	Pericyte	Phlda3	0
Col4a4	7.13172061629005E-05	-0.53416240244468	0.1	0.262	1	Pericyte	Col4a4	0
Gmfb	7.2078960650066E-05	-0.268393451634249	0.138	0.333	1	Pericyte	Gmfb	0
Med9	7.22144666365258E-05	1.21582512130134	0.344	0.212	1	Pericyte	Med9	0
Plod3	7.2460447832426E-05	-0.877922278908047	0.144	0.342	1	Pericyte	Plod3	0
Sra1	7.25206210532971E-05	-0.376403344040605	0.325	0.592	1	Pericyte	Sra1	0
Irf1	7.39795778913598E-05	-0.597886766263341	0.362	0.567	1	Pericyte	Irf1	0
Kazn	7.48763943949577E-05	-1.27171341802186	0.175	0.354	1	Pericyte	Kazn	0
Smpdl3a	7.6408847771398E-05	-0.250755599575989	0.288	0.525	1	Pericyte	Smpdl3a	0
Celf1	7.67609520224358E-05	0.736828316093915	0.538	0.425	1	Pericyte	Celf1	0
Atp5o	7.68782753611025E-05	0.285922391800958	0.881	0.825	1	Pericyte	Atp5o	0
Stt3a	7.71478371189332E-05	-0.305429904987741	0.206	0.442	1	Pericyte	Stt3a	0
Npepps	7.80332956151686E-05	-0.258493635090073	0.231	0.475	1	Pericyte	Npepps	0
Dguok	7.90582963871754E-05	-0.327054738109372	0.212	0.446	1	Pericyte	Dguok	0
Fign	8.02174751667844E-05	0.971612678891059	0.356	0.208	1	Pericyte	Fign	0
Gm6402	8.04090242071459E-05	-0.328098586588558	0.175	0.396	1	Pericyte	Gm6402	0
Cgnl1	8.06353610995349E-05	-0.302061307305761	0.181	0.388	1	Pericyte	Cgnl1	0
Tmx3	8.22400231341493E-05	-0.396493372242002	0.175	0.396	1	Pericyte	Tmx3	0
Ier2	8.25086622296646E-05	0.333835781689265	0.925	0.896	1	Pericyte	Ier2	0
Nkd1	8.28970954276155E-05	0.818548601798162	0.362	0.196	1	Pericyte	Nkd1	0
Nras	8.35029167360539E-05	-0.288964220703094	0.238	0.467	1	Pericyte	Nras	0
Cdk5rap3	8.38962371847786E-05	-0.402985779196759	0.169	0.371	1	Pericyte	Cdk5rap3	0
Stk24	8.42115740153482E-05	0.627385881217355	0.45	0.325	1	Pericyte	Stk24	0
1110038B12Rik	8.46363071978392E-05	-0.305290485429483	0.112	0.3	1	Pericyte	1110038B12Rik	0
Herpud1	8.46510554603899E-05	-0.330807567495752	0.425	0.629	1	Pericyte	Herpud1	0
Btd	8.61855523942014E-05	-0.474382440720968	0.106	0.283	1	Pericyte	Btd	0
Rps15a-ps4	8.80313476745236E-05	-0.501958978061326	0.7	0.85	1	Pericyte	Rps15a-ps4	0
Cox7a2l	8.92826994657835E-05	-0.261579750402729	0.9	0.95	1	Pericyte	Cox7a2l	0
Gm9320	8.9697883597434E-05	-0.43670821072386	0.188	0.396	1	Pericyte	Gm9320	0
Hmgn3	8.98987251841633E-05	0.778327909464338	0.638	0.567	1	Pericyte	Hmgn3	0
2310022B05Rik	9.21184590364242E-05	0.649402477326961	0.569	0.421	1	Pericyte	2310022B05Rik	0
Socs2	9.24417091216084E-05	-0.562326396021798	0.094	0.267	1	Pericyte	Socs2	0
Tpt1	9.49233097177041E-05	-0.607517261341565	1	0.996	1	Pericyte	Tpt1	0
Dhx15	9.6087027043291E-05	0.632343102930099	0.5	0.4	1	Pericyte	Dhx15	0
Tmem120a	9.61762147492569E-05	-0.322850804648665	0.119	0.3	1	Pericyte	Tmem120a	0
Glt8d1	9.74308359529709E-05	-0.287100700290671	0.15	0.35	1	Pericyte	Glt8d1	0
Crispld2	9.88680717551633E-05	-0.711224030974663	0.306	0.517	1	Pericyte	Crispld2	0
St7	0.000100132677847	2.53278485317875	0.262	0.133	1	Pericyte	St7	0
Tmeff2	0.000100485662905	-0.661798110323356	0.162	0.342	1	Pericyte	Tmeff2	0
Kif2a	0.000101568154195	-1.19876672326843	0.119	0.3	1	Pericyte	Kif2a	0
Plekhj1	0.000102161529672	-0.368134995390546	0.338	0.562	1	Pericyte	Plekhj1	0
Echdc2	0.000102252843519	-0.269933103252695	0.1	0.271	1	Pericyte	Echdc2	0
Rer1	0.00010310126576	-0.269458405390634	0.638	0.796	1	Pericyte	Rer1	0
A130040M12Rik	0.000103966806779	-1.40803341916472	0.3	0.471	1	Pericyte	A130040M12Rik	0
Alg5	0.000104018078974	-0.421277112937006	0.175	0.383	1	Pericyte	Alg5	0
Coasy	0.000104390860928	-0.25872672723432	0.1	0.271	1	Pericyte	Coasy	0
Yaf2	0.000104861034996	0.523311840598079	0.512	0.404	1	Pericyte	Yaf2	0
Tmed7	0.000106795962976	-0.301446673439541	0.4	0.667	1	Pericyte	Tmed7	0
Trim35	0.000108049947548	-0.724785124699667	0.188	0.396	1	Pericyte	Trim35	0
Ssbp4	0.000108085156459	-0.56946764526134	0.381	0.592	1	Pericyte	Ssbp4	0
Ggt5	0.000109357153837	-0.723074608524065	0.131	0.308	1	Pericyte	Ggt5	0
Zfand5	0.000111540011587	0.457098575090328	0.788	0.696	1	Pericyte	Zfand5	0
Yif1b	0.00011218643124	-0.368529302561563	0.3	0.546	1	Pericyte	Yif1b	0
Ptdss1	0.000112419434731	-0.318346739341863	0.106	0.279	1	Pericyte	Ptdss1	0
0610031J06Rik	0.000112661089954	-0.348363158125946	0.256	0.475	1	Pericyte	0610031J06Rik	0
Mif4gd	0.000113076625036	-0.286664745000429	0.269	0.5	1	Pericyte	Mif4gd	0
Tspan6	0.000114966094671	-1.59635531614756	0.119	0.296	1	Pericyte	Tspan6	0
Keap1	0.000115190424893	-0.354587770261591	0.169	0.375	1	Pericyte	Keap1	0
Derl2	0.000116441247366	-0.284134920973415	0.188	0.396	1	Pericyte	Derl2	0
Nap1l1	0.00011759072239	-0.265391982890653	0.475	0.721	1	Pericyte	Nap1l1	0
Bcl2l1	0.000118222169664	0.731797906616928	0.425	0.288	1	Pericyte	Bcl2l1	0
Agpat3	0.0001186832398	-0.264491571289147	0.2	0.421	1	Pericyte	Agpat3	0
1700019E19Rik	0.000120534926061	1.17008031858758	0.538	0.438	1	Pericyte	1700019E19Rik	0
Samm50	0.000121013628937	0.503457510872002	0.512	0.417	1	Pericyte	Samm50	0
Wbp5	0.000121574134837	-0.286399677849078	0.769	0.854	1	Pericyte	Wbp5	0
Dpysl2	0.000122660730838	-0.3144079298348	0.444	0.7	1	Pericyte	Dpysl2	0
Enpp2	0.00012511286514	-0.309283347979921	0.106	0.275	1	Pericyte	Enpp2	0
Ube2d2	0.000125219015799	0.369124275273684	0.8	0.762	1	Pericyte	Ube2d2	0
Nes	0.00012793540566	-0.561716330852032	0.406	0.25	1	Pericyte	Nes	0
Fibin	0.000128050919674	1.12440240530808	0.325	0.179	1	Pericyte	Fibin	0
Tjp1	0.000128606909085	-0.33096377310084	0.2	0.404	1	Pericyte	Tjp1	0
Hebp1	0.000128629011499	0.816790933555652	0.475	0.392	1	Pericyte	Hebp1	0
Prmt2	0.000128859582476	-0.549351802758502	0.156	0.354	1	Pericyte	Prmt2	0
Mfhas1	0.000129339407812	1.10083595049195	0.388	0.262	1	Pericyte	Mfhas1	0
Arrdc3	0.000129985401112	-0.897237427517642	0.25	0.458	1	Pericyte	Arrdc3	0
Parp3	0.000130061652398	-0.425382826889766	0.119	0.292	1	Pericyte	Parp3	0
Ctsb	0.000130624661915	-0.280628652779709	0.888	0.921	1	Pericyte	Ctsb	0
Nenf	0.000131425940945	-0.321704181726653	0.894	0.942	1	Pericyte	Nenf	0
Srm	0.000132416269852	-0.792302993387807	0.162	0.358	1	Pericyte	Srm	0
Lman2	0.000134649846715	-0.304260661234991	0.356	0.604	1	Pericyte	Lman2	0
Atf4	0.000134668828503	0.365189160001827	0.781	0.771	1	Pericyte	Atf4	0
Dpm3	0.000135537026747	-0.261751118435192	0.6	0.858	1	Pericyte	Dpm3	0
Slc50a1	0.000136834368127	-0.543122894075374	0.412	0.65	1	Pericyte	Slc50a1	0
Ecm1	0.000137172281003	-2.41747884897282	0.575	0.725	1	Pericyte	Ecm1	0
Ccdc53	0.000139113240355	-0.29749375457128	0.212	0.438	1	Pericyte	Ccdc53	0
Podxl2	0.000139670875406	1.14088595667938	0.375	0.242	1	Pericyte	Podxl2	0
Tmem222	0.000141512164425	-0.391402489612093	0.15	0.346	1	Pericyte	Tmem222	0
Trim27	0.000141775346174	-0.319654108953073	0.125	0.304	1	Pericyte	Trim27	0
Idh3g	0.000142714273818	0.43399477194069	0.619	0.567	1	Pericyte	Idh3g	0
Rwdd4a	0.00014361176326	-0.377550278075162	0.112	0.279	1	Pericyte	Rwdd4a	0
Rcn3	0.000144238639243	-2.97442159236719	0.6	0.738	1	Pericyte	Rcn3	0
Srsf5	0.000146570966132	0.350362786115437	0.944	0.938	1	Pericyte	Srsf5	0
Hexim1	0.000147696270128	0.753226952763272	0.538	0.421	1	Pericyte	Hexim1	0
Wwp2	0.000151951849986	1.21467659497884	0.256	0.129	1	Pericyte	Wwp2	0
Yipf5	0.00015583191362	-0.410349126582864	0.281	0.504	1	Pericyte	Yipf5	0
Fam107b	0.000157358066918	0.753506750596887	0.312	0.183	1	Pericyte	Fam107b	0
Pkn2	0.0001595603195	-0.394872295210349	0.288	0.529	1	Pericyte	Pkn2	0
Pcbp4	0.000161306418784	-0.487357497724134	0.144	0.325	1	Pericyte	Pcbp4	0
Tmbim4	0.000161710639541	-0.284683480124575	0.488	0.683	1	Pericyte	Tmbim4	0
Prdx4	0.000161731554573	-0.899298142094134	0.406	0.638	1	Pericyte	Prdx4	0
Lgr4	0.000165088802629	-0.281785425349063	0.138	0.329	1	Pericyte	Lgr4	0
Angptl2	0.000165234662613	-0.308481552323519	0.281	0.492	1	Pericyte	Angptl2	0
Ube2d1	0.00017101739873	-0.288380782693753	0.169	0.375	1	Pericyte	Ube2d1	0
Tax1bp3	0.000172270548293	-0.329546438312262	0.394	0.642	1	Pericyte	Tax1bp3	0
Fibp	0.000173222512628	-0.616049695220326	0.138	0.321	1	Pericyte	Fibp	0
Odc1	0.000175531424636	-0.349245350388131	0.444	0.638	1	Pericyte	Odc1	0
Auh	0.00017865766095	-0.37212424168146	0.169	0.367	1	Pericyte	Auh	0
Ier3ip1	0.000178739551949	-0.315463164540828	0.469	0.712	1	Pericyte	Ier3ip1	0
Pdgfrb	0.000180954929798	0.724177242155319	0.6	0.496	1	Pericyte	Pdgfrb	0
Trak2	0.000187765812032	0.901595022572309	0.35	0.225	1	Pericyte	Trak2	0
Brd2	0.000188784665586	0.564505797175372	0.75	0.733	1	Pericyte	Brd2	0
Nop10	0.00018966290534	0.286410722553509	0.844	0.829	1	Pericyte	Nop10	0
Crlf2	0.000190506731219	-0.395740775124397	0.119	0.283	1	Pericyte	Crlf2	0
Bcar1	0.000194712329319	-0.39140121318044	0.112	0.283	1	Pericyte	Bcar1	0
Sepn1	0.00019748486884	0.593472342566811	0.1	0.267	1	Pericyte	Sepn1	0
Plekhg2	0.000197637469898	2.21294359822702	0.362	0.242	1	Pericyte	Plekhg2	0
Fam58b	0.000199054814541	-0.355763268974109	0.138	0.321	1	Pericyte	Fam58b	0
Midn	0.000199503880266	1.0114623643078	0.575	0.504	1	Pericyte	Midn	0
Ccpg1	0.000204830172223	-0.428959550658162	0.288	0.5	1	Pericyte	Ccpg1	0
Mettl7a1	0.000206335711013	-0.360102988843232	0.325	0.538	1	Pericyte	Mettl7a1	0
Nfatc4	0.000207382371752	1.14741892519924	0.269	0.138	1	Pericyte	Nfatc4	0
Anapc11	0.000208685844278	0.357219974424532	0.781	0.708	1	Pericyte	Anapc11	0
M6pr	0.000208910000627	-0.361895456371654	0.325	0.55	1	Pericyte	M6pr	0
Tbc1d9b	0.00021351293027	0.358079862263863	0.144	0.329	1	Pericyte	Tbc1d9b	0
Eif4a1	0.000213742894809	0.318390689162122	0.938	0.9	1	Pericyte	Eif4a1	0
Trim47	0.000215140089528	0.648952349863707	0.531	0.425	1	Pericyte	Trim47	0
Ndufab1	0.000218303967079	0.292157326780228	0.744	0.704	1	Pericyte	Ndufab1	0
Psma5	0.000218469064006	-0.353882523596186	0.456	0.658	1	Pericyte	Psma5	0
Plce1	0.000221038190982	1.20802673132967	0.375	0.246	1	Pericyte	Plce1	0
Slc25a25	0.000225075378999	1.19811755179052	0.319	0.196	1	Pericyte	Slc25a25	0
Mir703	0.00022695924989	-0.40998401976622	0.462	0.667	1	Pericyte	Mir703	0
1110059E24Rik	0.00022717731185	0.987070497625166	0.375	0.254	1	Pericyte	1110059E24Rik	0
Mrpl34	0.000231974328088	0.488082741794022	0.512	0.438	1	Pericyte	Mrpl34	0
Ndufv2	0.000233424770716	0.342380405869465	0.769	0.754	1	Pericyte	Ndufv2	0
Top2b	0.000238006471093	0.825565397812421	0.481	0.383	1	Pericyte	Top2b	0
Pdcd4	0.000238328535378	-0.396131482395263	0.288	0.5	1	Pericyte	Pdcd4	0
Ip6k2	0.000240339367415	-0.85583871008305	0.144	0.325	1	Pericyte	Ip6k2	0
Pelo	0.000240713304913	-0.951240144229465	0.169	0.354	1	Pericyte	Pelo	0
Slc31a2	0.000241127847297	-0.618688071472866	0.162	0.346	1	Pericyte	Slc31a2	0
Tmed2	0.000243367225289	-0.325463816023765	0.756	0.888	1	Pericyte	Tmed2	0
Tmem214	0.000243463944633	-0.410771299028203	0.144	0.329	1	Pericyte	Tmem214	0
Srsf2	0.000245481740519	0.348588471939987	0.838	0.833	1	Pericyte	Srsf2	0
Spry1	0.000246446652465	-0.37474441993995	0.181	0.379	1	Pericyte	Spry1	0
Slc39a1	0.000248759594042	-1.41260300016569	0.306	0.5	1	Pericyte	Slc39a1	0
Isyna1	0.000250094379004	-0.511779719512371	0.669	0.554	1	Pericyte	Isyna1	0
Mrps6	0.000254293988717	0.394264812785406	0.506	0.371	1	Pericyte	Mrps6	0
Dbp	0.000254399176826	0.644849205271247	0.438	0.279	1	Pericyte	Dbp	0
Foxs1	0.000256204835029	1.1598366123602	0.269	0.138	1	Pericyte	Foxs1	0
Atp6ap1	0.000264189139601	-0.313156212862346	0.406	0.65	1	Pericyte	Atp6ap1	0
Dnajb4	0.000265251701688	0.922472869198736	0.638	0.579	1	Pericyte	Dnajb4	0
Sbf2	0.000266072468302	-0.428657634345658	0.119	0.292	1	Pericyte	Sbf2	0
Tmem106c	0.000266932621438	-0.424240232147343	0.194	0.4	1	Pericyte	Tmem106c	0
Efha2	0.000269208190981	1.62070163682535	0.256	0.138	1	Pericyte	Efha2	0
Orai3	0.000270344511533	1.02711458036618	0.381	0.25	1	Pericyte	Orai3	0
Nsa2	0.000273862270422	-0.311175685869779	0.406	0.65	1	Pericyte	Nsa2	0
Dkk2	0.000274631408928	-0.746020279722208	0.369	0.217	1	Pericyte	Dkk2	0
Dnajc8	0.000279153674001	0.471418075408453	0.694	0.658	1	Pericyte	Dnajc8	0
Ndufaf4	0.000280835809798	0.704006917994841	0.394	0.275	1	Pericyte	Ndufaf4	0
Prrc1	0.000281378172958	-0.414887289376137	0.131	0.304	1	Pericyte	Prrc1	0
Bcat2	0.000282848706271	-0.329027620290392	0.144	0.321	1	Pericyte	Bcat2	0
Agap1	0.00028535086587	-0.362597003224092	0.144	0.312	1	Pericyte	Agap1	0
Serpinh1	0.000291219887767	-1.11120285883919	0.906	0.954	1	Pericyte	Serpinh1	0
Smo	0.000306082304632	-1.0244175176335	0.206	0.404	1	Pericyte	Smo	0
Snd1	0.000310561177197	-0.456990068118323	0.131	0.304	1	Pericyte	Snd1	0
Abhd12	0.000316299248222	-0.263439004478564	0.156	0.346	1	Pericyte	Abhd12	0
H47	0.000321298169858	-0.454090257654961	0.506	0.733	1	Pericyte	H47	0
Tubb6	0.00032252119915	-0.614016389961476	0.288	0.5	1	Pericyte	Tubb6	0
Srrm2	0.000326749894132	0.271135745865013	0.869	0.833	1	Pericyte	Srrm2	0
Fam18b	0.000328632255973	-0.255528055655455	0.225	0.446	1	Pericyte	Fam18b	0
Sar1a	0.000333926152335	-0.490897341261205	0.525	0.742	1	Pericyte	Sar1a	0
Myo1d	0.000339752971232	0.661499339317034	0.35	0.217	1	Pericyte	Myo1d	0
Rpl31-ps12	0.00034171129179	-0.454819457750292	0.719	0.867	1	Pericyte	Rpl31-ps12	0
Samd14	0.000342393162858	-1.48120336951779	0.1	0.258	1	Pericyte	Samd14	0
Arfgap1	0.000348801572821	-0.866271755785231	0.131	0.3	1	Pericyte	Arfgap1	0
Klf4	0.000357203059634	0.543968765584998	0.812	0.762	1	Pericyte	Klf4	0
Vmp1	0.000361918523746	-0.347016441294327	0.262	0.475	1	Pericyte	Vmp1	0
Ctps2	0.000363950291877	-0.489041781477133	0.119	0.283	1	Pericyte	Ctps2	0
Ap2a2	0.000367944005543	-0.327984164056205	0.2	0.396	1	Pericyte	Ap2a2	0
Ccnl1	0.000372691449492	0.627544496440463	0.756	0.771	1	Pericyte	Ccnl1	0
Arhgef25	0.000379145001566	1.00175004867905	0.425	0.308	1	Pericyte	Arhgef25	0
Phf17	0.000391752323224	-0.371272639629198	0.188	0.375	1	Pericyte	Phf17	0
D8Ertd738e	0.000395584592777	0.269484092613002	0.856	0.896	1	Pericyte	D8Ertd738e	0
Zdhhc3	0.000398811569681	-0.428204009852007	0.125	0.292	1	Pericyte	Zdhhc3	0
Fam76a	0.000399427552692	0.767949941423258	0.462	0.346	1	Pericyte	Fam76a	0
Ccdc34	0.000402729984403	-0.292623362026021	0.212	0.404	1	Pericyte	Ccdc34	0
Camta1	0.000408297732062	0.912665001006564	0.4	0.296	1	Pericyte	Camta1	0
Mid1ip1	0.000408489912492	-0.875683003924649	0.344	0.508	1	Pericyte	Mid1ip1	0
Ssrp1	0.000414160947456	-0.278966184464891	0.331	0.575	1	Pericyte	Ssrp1	0
Hadh	0.000416015603795	0.352588273314811	0.631	0.596	1	Pericyte	Hadh	0
Anks3	0.000420274744291	-0.440167669668318	0.119	0.283	1	Pericyte	Anks3	0
Cst3	0.000421455572396	-0.588336943283343	0.988	0.988	1	Pericyte	Cst3	0
Notch1	0.000422220508575	1.26826341846307	0.288	0.171	1	Pericyte	Notch1	0
Rab3ip	0.000422806227976	-0.519032106135129	0.162	0.312	1	Pericyte	Rab3ip	0
Gpx8	0.000425844022464	-0.283329513064041	0.588	0.779	1	Pericyte	Gpx8	0
Dda1	0.000427280928304	0.630383124910949	0.481	0.379	1	Pericyte	Dda1	0
Rala	0.000429029378183	-0.323193603406952	0.369	0.583	1	Pericyte	Rala	0
D930014E17Rik	0.000432119647744	-0.258003389805225	0.1	0.258	1	Pericyte	D930014E17Rik	0
Hnrnpa2b1	0.000435521012922	0.275725914165365	0.888	0.904	1	Pericyte	Hnrnpa2b1	0
Prkag1	0.000438494816927	-0.25009560427418	0.231	0.446	1	Pericyte	Prkag1	0
Asah1	0.000441084436771	-0.319408354556985	0.369	0.6	1	Pericyte	Asah1	0
Msrb3	0.000441783606768	1.45191762831678	0.275	0.15	1	Pericyte	Msrb3	0
Ndufv1	0.000447066446769	0.394994535866804	0.644	0.612	1	Pericyte	Ndufv1	0
Kdm1a	0.000449320112574	-0.316121155001025	0.131	0.3	1	Pericyte	Kdm1a	0
Rod1	0.000471855506182	-0.331164447782437	0.206	0.388	1	Pericyte	Rod1	0
Kdelr1	0.000478484676239	-0.330294817736735	0.575	0.783	1	Pericyte	Kdelr1	0
Foxp4	0.000481266449197	1.80718688832246	0.306	0.196	1	Pericyte	Foxp4	0
Ptges3	0.000484127035829	0.443964823699383	0.719	0.688	1	Pericyte	Ptges3	0
Pam16	0.000487371478767	0.514410576971111	0.569	0.504	1	Pericyte	Pam16	0
Tmem100	0.000489193215807	-0.840242124763043	0.125	0.271	1	Pericyte	Tmem100	0
Slc20a2	0.000498532363204	1.68434727722708	0.306	0.196	1	Pericyte	Slc20a2	0
Cdk2ap1	0.000504429499109	-0.296504305077282	0.188	0.383	1	Pericyte	Cdk2ap1	0
Mtap1b	0.000505464076825	0.570788945324229	0.45	0.346	1	Pericyte	Mtap1b	0
Pkp4	0.000520239115636	0.505159827734224	0.344	0.217	1	Pericyte	Pkp4	0
Dclk1	0.000523853598183	-0.455906394588119	0.169	0.346	1	Pericyte	Dclk1	0
Fbxo9	0.000527537477451	0.600781395314426	0.469	0.367	1	Pericyte	Fbxo9	0
Acsl1	0.000527582676756	0.472674472923116	0.3	0.188	1	Pericyte	Acsl1	0
Atp6v0e	0.000529996526927	0.332943064609457	0.838	0.829	1	Pericyte	Atp6v0e	0
Insig1	0.000535248286718	-1.50627169786824	0.119	0.275	1	Pericyte	Insig1	0
Ptbp1	0.000538827113515	0.570745595359518	0.562	0.533	1	Pericyte	Ptbp1	0
Pin1	0.000548596421795	0.549095195838348	0.556	0.504	1	Pericyte	Pin1	0
Sec11a	0.000555147750881	-0.293653467907753	0.462	0.704	1	Pericyte	Sec11a	0
Stard3	0.000555595559191	-0.262438903043271	0.106	0.262	1	Pericyte	Stard3	0
Hspb11	0.00056716410968	-0.586828800245391	0.175	0.346	1	Pericyte	Hspb11	0
Clic4	0.000567825929418	0.388867674302337	0.688	0.662	1	Pericyte	Clic4	0
Clk1	0.000569918169764	0.494097852847597	0.644	0.575	1	Pericyte	Clk1	0
Smarcd2	0.000573839924661	-0.28528984970178	0.131	0.3	1	Pericyte	Smarcd2	0
Chchd5	0.000578494585757	-0.552356811712647	0.1	0.254	1	Pericyte	Chchd5	0
Tmem188	0.000593810215574	-0.338248130881841	0.175	0.354	1	Pericyte	Tmem188	0
Bpnt1	0.000594900757457	0.516974184442647	0.356	0.246	1	Pericyte	Bpnt1	0
Slc16a2	0.000612634051493	-0.347344528043742	0.162	0.325	1	Pericyte	Slc16a2	0
Nrtn	0.000612916199507	1.67298596342042	0.269	0.146	1	Pericyte	Nrtn	0
Sdhb	0.000626062560798	0.289488670259281	0.762	0.725	1	Pericyte	Sdhb	0
Fbxo4	0.000632108811143	-0.351150296186933	0.131	0.3	1	Pericyte	Fbxo4	0
Prkcsh	0.000634644533998	-0.277362940218653	0.3	0.492	1	Pericyte	Prkcsh	0
Kifc3	0.000640025467311	-0.787290175802609	0.131	0.283	1	Pericyte	Kifc3	0
Yif1a	0.000641582216942	-0.29075520330581	0.281	0.504	1	Pericyte	Yif1a	0
Gmds	0.000647205460921	0.60000018090575	0.112	0.267	1	Pericyte	Gmds	0
BC031181	0.000648455702734	0.292773309052879	0.719	0.662	1	Pericyte	BC031181	0
Btbd1	0.000648546025587	-0.33551825639436	0.312	0.538	1	Pericyte	Btbd1	0
Sec61a1	0.000664650711042	-0.3081470226854	0.212	0.4	1	Pericyte	Sec61a1	0
Ctdspl	0.000674248526927	0.699587399777625	0.45	0.338	1	Pericyte	Ctdspl	0
4931406P16Rik	0.000676940710159	1.22315502691821	0.344	0.233	1	Pericyte	4931406P16Rik	0
Nudt9	0.000679767049892	-0.340288005206398	0.312	0.521	1	Pericyte	Nudt9	0
Exosc8	0.000680903975733	0.286979174807307	0.112	0.275	1	Pericyte	Exosc8	0
Tor1aip1	0.000711024882901	-0.254094239753022	0.344	0.571	1	Pericyte	Tor1aip1	0
Plxnb1	0.000712042772127	0.839719074239892	0.312	0.192	1	Pericyte	Plxnb1	0
Pdk2	0.000731965757141	-0.299228083905777	0.119	0.271	1	Pericyte	Pdk2	0
Atxn7l3b	0.000758858516214	-0.353850619904891	0.562	0.754	1	Pericyte	Atxn7l3b	0
Mbd2	0.000764075025864	-0.268444363719947	0.144	0.308	1	Pericyte	Mbd2	0
Gcap14	0.000780641230133	0.612881117356733	0.612	0.588	1	Pericyte	Gcap14	0
Bgn	0.000794978076783	-1.976351771292	0.944	0.933	1	Pericyte	Bgn	0
Txnrd1	0.000818843578011	-0.265010908576892	0.188	0.358	1	Pericyte	Txnrd1	0
Pttg1ip	0.000820841526705	-0.284058420747722	0.544	0.746	1	Pericyte	Pttg1ip	0
Spint2	0.000822993607082	-0.607293349006492	0.4	0.504	1	Pericyte	Spint2	0
Bloc1s2	0.000827173030982	-0.672032291147234	0.125	0.279	1	Pericyte	Bloc1s2	0
Dab2ip	0.0008362167196	0.817866273980235	0.319	0.212	1	Pericyte	Dab2ip	0
Cs	0.000852170838756	0.540171376403142	0.475	0.408	1	Pericyte	Cs	0
Ube2n	0.000854876980463	0.278188047065828	0.738	0.671	1	Pericyte	Ube2n	0
Arl8a	0.000874014946633	-0.473757090494024	0.219	0.4	1	Pericyte	Arl8a	0
Irf9	0.000875423831032	-0.338804784001645	0.138	0.3	1	Pericyte	Irf9	0
Aga	0.000879497347944	-0.318837830398551	0.219	0.412	1	Pericyte	Aga	0
Thap2	0.000891301603563	-0.388958610512797	0.119	0.271	1	Pericyte	Thap2	0
Eng	0.000892306856674	-0.739631551458479	0.175	0.312	1	Pericyte	Eng	0
Acap2	0.00089435757304	-0.610827441293268	0.181	0.346	1	Pericyte	Acap2	0
Elovl5	0.000898471846066	0.635755071401225	0.319	0.204	1	Pericyte	Elovl5	0
Socs1	0.000936338098356	-1.69120654905997	0.119	0.267	1	Pericyte	Socs1	0
Lap3	0.000943576433833	-0.251156763662753	0.269	0.45	1	Pericyte	Lap3	0
Rsrc2	0.000945355359589	0.424849187791326	0.606	0.575	1	Pericyte	Rsrc2	0
C1qtnf2	0.000948590034769	-1.18432158238726	0.188	0.321	1	Pericyte	C1qtnf2	0
Cys1	0.000951078557023	-0.414136330775147	0.144	0.296	1	Pericyte	Cys1	0
Sec63	0.000955594720368	-0.39719744059074	0.262	0.454	1	Pericyte	Sec63	0
Tkt	0.000979600531349	-0.312440496921842	0.406	0.596	1	Pericyte	Tkt	0
Notch2	0.000982513267608	1.19560653499679	0.4	0.292	1	Pericyte	Notch2	0
Clu	0.00099468581414	-0.855380947205063	0.288	0.417	1	Pericyte	Clu	0
Pik3r1	0.001028668739745	-0.607516901899823	0.338	0.558	1	Pericyte	Pik3r1	0
Hoxb7	0.001042940996153	-0.381213511416326	0.138	0.292	1	Pericyte	Hoxb7	0
Eml1	0.001054178956553	1.8564907914458	0.312	0.204	1	Pericyte	Eml1	0
Hif1a	0.001063145151823	0.555869960577364	0.494	0.388	1	Pericyte	Hif1a	0
5033414D02Rik	0.001069764877981	-0.352161801936755	0.144	0.312	1	Pericyte	5033414D02Rik	0
Ap2a1	0.00107190263308	0.884998195838102	0.344	0.229	1	Pericyte	Ap2a1	0
Tmem109	0.001084121492075	0.585631354501482	0.519	0.467	1	Pericyte	Tmem109	0
Aasdhppt	0.001087440820718	-0.36170810448859	0.144	0.308	1	Pericyte	Aasdhppt	0
Igsf8	0.001093037129479	-1.08222644614068	0.25	0.442	1	Pericyte	Igsf8	0
Ccdc23	0.001102590110689	-0.303328534606327	0.362	0.592	1	Pericyte	Ccdc23	0
Iscu	0.001115753943092	0.26179884465598	0.825	0.825	1	Pericyte	Iscu	0
Gbp7	0.001127164027739	-0.86266856224621	0.144	0.3	1	Pericyte	Gbp7	0
Dock7	0.001136673856236	-1.21678221535047	0.112	0.254	1	Pericyte	Dock7	0
Peli1	0.001136892837759	0.747391719661877	0.394	0.3	1	Pericyte	Peli1	0
Mmd	0.001146078758046	-2.11439481559756	0.344	0.204	1	Pericyte	Mmd	0
Lsm2	0.001151851638208	-0.329739249305236	0.175	0.346	1	Pericyte	Lsm2	0
Tmem9	0.001189585339877	-0.374443441877875	0.244	0.438	1	Pericyte	Tmem9	0
Son	0.001205391226872	0.305877453466962	0.95	0.925	1	Pericyte	Son	0
Tfpi	0.001208023689003	-0.854050824169807	0.175	0.338	1	Pericyte	Tfpi	0
Ski	0.00120940633039	0.578673008397358	0.612	0.558	1	Pericyte	Ski	0
Smg7	0.001216288420156	1.02090246385382	0.269	0.158	1	Pericyte	Smg7	0
Ube2v1	0.001270954349834	0.360703570288143	0.688	0.646	1	Pericyte	Ube2v1	0
Cfl2	0.001274140147774	0.529055307903666	0.644	0.604	1	Pericyte	Cfl2	0
Trp53i13	0.001284339728769	-0.750033223039259	0.15	0.308	1	Pericyte	Trp53i13	0
Dlat	0.001303683047954	0.576260764826384	0.362	0.275	1	Pericyte	Dlat	0
Cisd1	0.00131050842405	0.280632097522869	0.669	0.604	1	Pericyte	Cisd1	0
Tbcc	0.001312013634246	-0.534034209609727	0.175	0.338	1	Pericyte	Tbcc	0
Ifngr2	0.001327451225602	0.763043059587739	0.531	0.471	1	Pericyte	Ifngr2	0
Mia3	0.001348603574813	-0.282149534988035	0.294	0.5	1	Pericyte	Mia3	0
Spry2	0.001349839426735	-0.616000995554103	0.238	0.421	1	Pericyte	Spry2	0
Ptpn14	0.001371060720722	-0.820786182283722	0.15	0.292	1	Pericyte	Ptpn14	0
Ywhaz	0.001395028991991	0.315147568738065	0.712	0.679	1	Pericyte	Ywhaz	0
Sbds	0.001396669822064	-0.324276412610289	0.388	0.596	1	Pericyte	Sbds	0
Srsf7	0.001421649341751	0.454846233310457	0.756	0.725	1	Pericyte	Srsf7	0
Tmem179b	0.001426582152425	-0.260862223949705	0.206	0.388	1	Pericyte	Tmem179b	0
Ktn1	0.001434982335074	0.836538365111194	0.5	0.429	1	Pericyte	Ktn1	0
Tspyl1	0.001436075276378	0.552273958722429	0.494	0.4	1	Pericyte	Tspyl1	0
Gtf2a2	0.001445530047599	0.383977014603991	0.631	0.579	1	Pericyte	Gtf2a2	0
Lcmt2	0.001450226955522	2.05801461365903	0.262	0.154	1	Pericyte	Lcmt2	0
Mocs2	0.001487977647404	-0.273342495584399	0.275	0.475	1	Pericyte	Mocs2	0
Mrps16	0.001508030443435	-0.269601019563347	0.412	0.633	1	Pericyte	Mrps16	0
Fabp3	0.001510781823041	0.468071089763544	0.269	0.162	1	Pericyte	Fabp3	0
Csnk1e	0.001534842521565	1.58529319481128	0.444	0.362	1	Pericyte	Csnk1e	0
Brp44	0.001537130667353	-0.414047297690101	0.694	0.825	1	Pericyte	Brp44	0
Ubr1	0.001565577045499	1.19969688746961	0.331	0.229	1	Pericyte	Ubr1	0
Cast	0.001574690642749	-0.40177111088872	0.138	0.288	1	Pericyte	Cast	0
Sept8	0.001578783744798	1.39915285637759	0.425	0.321	1	Pericyte	Sept8	0
Bre	0.001582321066842	-0.396052362234047	0.156	0.312	1	Pericyte	Bre	0
Gpr124	0.00161115057448	1.8511409537117	0.3	0.188	1	Pericyte	Gpr124	0
Pten	0.001612706089762	0.618506128388272	0.562	0.5	1	Pericyte	Pten	0
Slc39a13	0.001636747862109	-0.434281640081822	0.15	0.308	1	Pericyte	Slc39a13	0
Rpa1	0.001643048228744	0.784155738920807	0.294	0.188	1	Pericyte	Rpa1	0
Edem2	0.001652266036864	-0.358517589105645	0.125	0.271	1	Pericyte	Edem2	0
Ralgapa1	0.001668503217599	0.766305495747617	0.3	0.192	1	Pericyte	Ralgapa1	0
Ppp4r2	0.001670432398443	-0.378667196449816	0.219	0.396	1	Pericyte	Ppp4r2	0
Tsen15	0.00167690942749	-0.362701090716476	0.125	0.275	1	Pericyte	Tsen15	0
Slc38a2	0.001712180979752	0.392902249682859	0.7	0.696	1	Pericyte	Slc38a2	0
March8	0.001741857622834	-0.259960258864163	0.131	0.279	1	Pericyte	March8	0
Ralbp1	0.001783204954331	-0.277743236499679	0.631	0.792	1	Pericyte	Ralbp1	0
Isg15	0.001786069422448	-0.51764057875086	0.206	0.371	1	Pericyte	Isg15	0
Gcnt2	0.001788983024588	0.769014533685062	0.325	0.217	1	Pericyte	Gcnt2	0
Reep5	0.001820965149095	-0.339826400653832	0.719	0.788	1	Pericyte	Reep5	0
Mterfd1	0.001849798430778	-0.366978117896333	0.112	0.254	1	Pericyte	Mterfd1	0
Id4	0.001862456002932	1.37069410824659	0.481	0.379	1	Pericyte	Id4	0
Klf9	0.001867912068393	0.303601999119206	0.95	0.896	1	Pericyte	Klf9	0
Ppap2a	0.001882289335508	-0.454143833080832	0.219	0.367	1	Pericyte	Ppap2a	0
Tmed1	0.001892309520106	-0.255177293879501	0.256	0.442	1	Pericyte	Tmed1	0
Vamp2	0.001921893281829	0.393163945733418	0.55	0.467	1	Pericyte	Vamp2	0
Rhoj	0.001922030092599	0.590287298010416	0.619	0.504	1	Pericyte	Rhoj	0
Pdlim1	0.001928847393059	1.02715015839984	0.375	0.267	1	Pericyte	Pdlim1	0
Pstk	0.001942041055144	1.26538802258812	0.256	0.15	1	Pericyte	Pstk	0
Syngr2	0.001942118394607	0.446930126775015	0.488	0.45	1	Pericyte	Syngr2	0
Tsr2	0.00196889098017	-0.999687116895985	0.131	0.271	1	Pericyte	Tsr2	0
Mtss1	0.001987350675846	-0.442511323422579	0.138	0.279	1	Pericyte	Mtss1	0
Pon2	0.001997419710231	-0.251787011952311	0.294	0.496	1	Pericyte	Pon2	0
Tns3	0.002003005605374	-0.60042682022812	0.331	0.483	1	Pericyte	Tns3	0
Mfn2	0.002044253009318	0.650928818495505	0.325	0.229	1	Pericyte	Mfn2	0
Tap2	0.00205585608763	-0.254300775351495	0.231	0.412	1	Pericyte	Tap2	0
Tuba1b	0.002078366250658	-0.258516995545596	0.794	0.925	1	Pericyte	Tuba1b	0
Psme4	0.002089513245218	0.787454742964356	0.288	0.183	1	Pericyte	Psme4	0
Hoxc10	0.002140569437371	0.593230105917053	0.556	0.454	1	Pericyte	Hoxc10	0
Arhgef12	0.002225101657013	0.6443543110671	0.556	0.5	1	Pericyte	Arhgef12	0
Akap12	0.002237542437107	-1.5935611098636	0.5	0.629	1	Pericyte	Akap12	0
Irak2	0.002266318380744	1.32629371174466	0.312	0.208	1	Pericyte	Irak2	0
Zfp395	0.002269147375182	-0.639374465891678	0.15	0.3	1	Pericyte	Zfp395	0
Praf2	0.002289828797519	-0.369075455218014	0.206	0.383	1	Pericyte	Praf2	0
Slc30a5	0.002290971002081	-0.250996763251156	0.15	0.304	1	Pericyte	Slc30a5	0
Xist	0.002296033175656	0.321510687398716	0.331	0.192	1	Pericyte	Xist	0
Cdkn1c	0.002303146838058	-1.84173702399802	0.362	0.492	1	Pericyte	Cdkn1c	0
Pdcd6ip	0.002387275154719	-0.357975771349863	0.3	0.488	1	Pericyte	Pdcd6ip	0
Arhgap29	0.002389806090038	-0.528965787241725	0.244	0.421	1	Pericyte	Arhgap29	0
Esrra	0.002405409666014	0.611633922197733	0.288	0.192	1	Pericyte	Esrra	0
Dek	0.002415221829097	0.349596313507067	0.681	0.625	1	Pericyte	Dek	0
5031425E22Rik	0.002417712833787	0.598218929460118	0.281	0.171	1	Pericyte	5031425E22Rik	0
BC002163	0.00244203989533	0.630218650037391	0.362	0.258	1	Pericyte	BC002163	0
Trp53inp1	0.002453597946699	1.39579588586936	0.288	0.192	1	Pericyte	Trp53inp1	0
Macf1	0.002487384661369	0.400948399847206	0.575	0.517	1	Pericyte	Macf1	0
Gnpnat1	0.002493050800468	-0.348304245135652	0.169	0.321	1	Pericyte	Gnpnat1	0
Fam46a	0.002517128245641	0.50690301841039	0.175	0.325	1	Pericyte	Fam46a	0
Znrf1	0.002541264196056	-0.351174308748827	0.125	0.267	1	Pericyte	Znrf1	0
Npr1	0.002556255944996	1.41370702676948	0.375	0.288	1	Pericyte	Npr1	0
Mrpl20	0.002558863266122	0.330047096420172	0.638	0.617	1	Pericyte	Mrpl20	0
Cope	0.002608643039713	-0.253814414048313	0.556	0.729	1	Pericyte	Cope	0
Ergic1	0.002622238752494	-0.353979927219582	0.212	0.375	1	Pericyte	Ergic1	0
Irak1	0.002640898262317	-0.369082337104354	0.206	0.379	1	Pericyte	Irak1	0
Naa35	0.00264514323488	0.325516934916308	0.15	0.304	1	Pericyte	Naa35	0
Anapc4	0.002699699785007	-0.65117094809101	0.119	0.254	1	Pericyte	Anapc4	0
1700034H14Rik	0.00271968329637	-0.616928768851986	0.156	0.312	1	Pericyte	1700034H14Rik	0
Nrp1	0.002725285914217	0.547813870655423	0.812	0.8	1	Pericyte	Nrp1	0
Psmb6	0.002733056690846	0.269413981417163	0.831	0.792	1	Pericyte	Psmb6	0
Mast4	0.002753109861906	0.86299843061006	0.281	0.179	1	Pericyte	Mast4	0
Foxc1	0.002762358212383	1.9141501330763	0.494	0.375	1	Pericyte	Foxc1	0
Pnn	0.002764478709024	0.495390015227577	0.525	0.454	1	Pericyte	Pnn	0
Ufc1	0.002859887604551	-0.258608001590907	0.431	0.633	1	Pericyte	Ufc1	0
Idh3a	0.002890267814101	0.465319085920509	0.406	0.317	1	Pericyte	Idh3a	0
Ate1	0.002891654500722	1.19311358272189	0.338	0.25	1	Pericyte	Ate1	0
BC003266	0.002897506390542	0.77397679876056	0.425	0.362	1	Pericyte	BC003266	0
Degs1	0.002910952794069	-0.257821876883776	0.444	0.65	1	Pericyte	Degs1	0
Oxnad1	0.002926297434623	1.9805696936276	0.331	0.242	1	Pericyte	Oxnad1	0
Nedd8	0.003012402387014	0.276674011459335	0.869	0.858	1	Pericyte	Nedd8	0
Huwe1	0.003050108363695	0.64073316853767	0.494	0.438	1	Pericyte	Huwe1	0
Ndufb6	0.003080339890727	0.250872515148125	0.75	0.746	1	Pericyte	Ndufb6	0
Fnip1	0.003083781741865	-0.310133859890566	0.15	0.304	1	Pericyte	Fnip1	0
Rbpj	0.003087426536664	-0.510088472459654	0.238	0.396	1	Pericyte	Rbpj	0
Rnf10	0.003109266827033	0.325912236487723	0.719	0.654	1	Pericyte	Rnf10	0
Nudcd2	0.003126001581679	-0.293945802753369	0.175	0.342	1	Pericyte	Nudcd2	0
Stk11	0.003135933912549	0.532252334213593	0.506	0.458	1	Pericyte	Stk11	0
Zfp704	0.003155270398551	-0.336614532812368	0.156	0.304	1	Pericyte	Zfp704	0
Dnajc24	0.003157326758577	-0.475725171919416	0.119	0.254	1	Pericyte	Dnajc24	0
Nfia	0.003159302163914	-0.288676151664911	0.556	0.75	1	Pericyte	Nfia	0
Gnai1	0.003200261000446	-0.306547190710567	0.131	0.267	1	Pericyte	Gnai1	0
Idh3b	0.003236828818961	0.392680905750753	0.581	0.542	1	Pericyte	Idh3b	0
Nfkb1	0.003239773708062	-0.324142389795833	0.125	0.262	1	Pericyte	Nfkb1	0
Bmyc	0.003315074182761	-0.531578666815159	0.281	0.471	1	Pericyte	Bmyc	0
Ssbp3	0.003402413804783	-0.316961264175368	0.238	0.408	1	Pericyte	Ssbp3	0
Znhit3	0.003454629548941	0.546622730805992	0.125	0.262	1	Pericyte	Znhit3	0
Efemp2	0.003515430502689	-1.69579392068558	0.544	0.7	1	Pericyte	Efemp2	0
Tacc1	0.003563406966538	0.377182887779572	0.562	0.5	1	Pericyte	Tacc1	0
Uba5	0.003587449519677	-0.281021708663299	0.219	0.4	1	Pericyte	Uba5	0
Cox6b2	0.003636373522694	-1.22204592824059	0.238	0.388	1	Pericyte	Cox6b2	0
Sesn1	0.003710450240844	-0.888545516158985	0.125	0.254	1	Pericyte	Sesn1	0
Ogdh	0.003736655679223	0.329021147336841	0.531	0.462	1	Pericyte	Ogdh	0
Ndufc2	0.003792783359927	0.250269772266463	0.844	0.812	1	Pericyte	Ndufc2	0
Arhgef2	0.003915647774427	0.797487362763562	0.431	0.371	1	Pericyte	Arhgef2	0
Dnalc4	0.003939028906984	-0.26510424025009	0.2	0.371	1	Pericyte	Dnalc4	0
Hspg2	0.003970008690194	1.34795444336134	0.512	0.467	1	Pericyte	Hspg2	0
Golt1b	0.004016149776273	-0.319669670523395	0.175	0.325	1	Pericyte	Golt1b	0
Pnpla2	0.004068497857849	0.900711926911189	0.375	0.292	1	Pericyte	Pnpla2	0
Hipk3	0.004070192462777	0.883498826257087	0.4	0.317	1	Pericyte	Hipk3	0
Polr1d	0.004075183836286	0.283400182768977	0.856	0.779	1	Pericyte	Polr1d	0
Fam122a	0.004144542009089	1.00865723430706	0.412	0.35	1	Pericyte	Fam122a	0
Sh3gl1	0.004268031029518	-0.26332032863215	0.238	0.425	1	Pericyte	Sh3gl1	0
Cuedc1	0.004312754403524	1.43063679361618	0.344	0.262	1	Pericyte	Cuedc1	0
Mff	0.004341535722557	0.409802161515572	0.588	0.554	1	Pericyte	Mff	0
Phf20l1	0.004348488696106	0.797731119607849	0.412	0.342	1	Pericyte	Phf20l1	0
Ogfr	0.004472536783916	-0.272709276862698	0.175	0.317	1	Pericyte	Ogfr	0
Gdi1	0.004548512695575	0.620116269089132	0.525	0.462	1	Pericyte	Gdi1	0
Acin1	0.004585346459889	0.409180746717489	0.556	0.492	1	Pericyte	Acin1	0
Shc1	0.004641882980923	-0.275608448796433	0.281	0.475	1	Pericyte	Shc1	0
Per1	0.004642368221701	0.981583922940879	0.375	0.3	1	Pericyte	Per1	0
Hadhb	0.004673147830245	0.447516425251519	0.55	0.525	1	Pericyte	Hadhb	0
BC017612	0.004676984273686	-0.317806264723816	0.212	0.379	1	Pericyte	BC017612	0
Rab11fip2	0.004679551301581	-0.386837783982743	0.238	0.396	1	Pericyte	Rab11fip2	0
Braf	0.004695921498781	1.67090171053272	0.256	0.171	1	Pericyte	Braf	0
Sfrs18	0.004725025413984	0.410658472424025	0.538	0.483	1	Pericyte	Sfrs18	0
Trio	0.004774471822245	-0.567080203661414	0.162	0.308	1	Pericyte	Trio	0
Dtx3	0.004821573853225	1.2856180320948	0.581	0.571	1	Pericyte	Dtx3	0
F3	0.004823499127136	-1.13375034713114	0.35	0.538	1	Pericyte	F3	0
Ppil4	0.004829869458979	0.606440504185072	0.344	0.25	1	Pericyte	Ppil4	0
Rnf167	0.004942804745501	0.64435570120676	0.425	0.354	1	Pericyte	Rnf167	0
Marcksl1	0.004976954331818	-0.416420263249964	0.269	0.408	1	Pericyte	Marcksl1	0
Sel1l	0.004976957125002	-0.294564642143361	0.244	0.425	1	Pericyte	Sel1l	0
Tenc1	0.005034411997809	0.86780749788058	0.475	0.408	1	Pericyte	Tenc1	0
Fam36a	0.005082295640617	0.372297730176564	0.638	0.608	1	Pericyte	Fam36a	0
Pgam1	0.005094450370985	0.320067240089554	0.725	0.7	1	Pericyte	Pgam1	0
Capn2	0.005280386660445	0.515989453926812	0.619	0.608	1	Pericyte	Capn2	0
Pgp	0.005318000860648	0.509277846102024	0.369	0.275	1	Pericyte	Pgp	0
1300014I06Rik	0.005357459593515	-0.762783461382038	0.169	0.304	1	Pericyte	1300014I06Rik	0
Cnot2	0.005369762296175	-0.260084253769403	0.169	0.325	1	Pericyte	Cnot2	0
Cdc42se1	0.005370546963754	0.445024784343795	0.406	0.333	1	Pericyte	Cdc42se1	0
Gm6222	0.005374536754516	0.355710421194207	0.556	0.488	1	Pericyte	Gm6222	0
Dlst	0.005441871450601	0.518255617554324	0.362	0.288	1	Pericyte	Dlst	0
Serpinb9	0.005455760269608	-0.411628572219609	0.181	0.333	1	Pericyte	Serpinb9	0
Pppde1	0.005545269218831	0.428790002220792	0.231	0.412	1	Pericyte	Pppde1	0
Dctn6	0.00561582291328	0.651909201218989	0.45	0.383	1	Pericyte	Dctn6	0
Smad4	0.005655478164822	-0.260705732613009	0.181	0.338	1	Pericyte	Smad4	0
Gnpda2	0.005702979996277	0.683483736011903	0.131	0.271	1	Pericyte	Gnpda2	0
Olfm1	0.005735099996318	0.317529271821351	0.144	0.283	1	Pericyte	Olfm1	0
Oxr1	0.005748863776183	-0.686724522230469	0.294	0.442	1	Pericyte	Oxr1	0
[truncated: 4,947 more rows]
