# Supplementary material for: Aging modulates the effects of ischemic injury upon mesenchymal cells within the renal interstitium and microvasculature
Source: Stem Cells Transl Med. 2021 May 5;10(8):1232–48. doi: 10.1002/sctm.20-0392 (PMC8284778; doi:10.1002/sctm.20-0392)
Supplement: Supplementary file 3 — Appendix S3. Supporting Information Data 2. [file SCT3-10-1232-s001.csv]

	p_val	avg_logFC	pct.1	pct.2	p_val_adj	cluster
Col3a1	1.18590969438777E-17	3.44776877765599	0.951	0	1.81918547119084E-13	Myofibroblast
Cfh	2.06339786801028E-17	3.56002694324779	0.976	0.082	3.16525232952777E-13	Myofibroblast
Mgp	1.96415016043803E-15	3.4915715059496	0.951	0.204	3.01300634611193E-11	Myofibroblast
Serping1	1.30643283362082E-14	2.14232302091179	0.951	0.204	2.00406796677433E-10	Myofibroblast
Col1a1	6.97355913539985E-14	2.75540216235679	0.854	0.082	1.06974397137034E-09	Myofibroblast
Col1a2	6.69604109207177E-13	2.32855727354236	0.878	0.204	1.02717270352381E-08	Myofibroblast
Apoe	5.02835787907377E-12	1.94339507773163	0.951	0.367	7.71350098649916E-08	Myofibroblast
Lhfp	7.12113554725847E-12	1.60219652928946	0.902	0.286	1.09238219294945E-07	Myofibroblast
Emilin1	7.93099456626833E-12	2.04332974065587	0.732	0.041	1.21661456646556E-07	Myofibroblast
Itgb5	2.91092287450531E-11	1.939645256019	0.829	0.245	4.46535568949115E-07	Myofibroblast
Bgn	3.18569545996701E-11	1.85956699294082	0.927	0.571	4.88685683558939E-07	Myofibroblast
Serpinh1	3.84075716383988E-11	1.21375092601679	0.976	0.714	5.89172148933037E-07	Myofibroblast
Col15a1	3.92998278110485E-11	1.83482414612605	0.659	0	6.02859358621485E-07	Myofibroblast
Dcn	1.82921389406979E-10	2.09916167501521	0.683	0.02	2.80601411350306E-06	Myofibroblast
Cxcl14	3.38150527156421E-10	2.44993095925387	0.61	0	5.18722908657949E-06	Myofibroblast
Cygb	3.38150527156421E-10	1.90921207040515	0.61	0	5.18722908657949E-06	Myofibroblast
Sfrp1	5.14260259854429E-10	1.67185196093029	0.683	0.041	7.88875238616694E-06	Myofibroblast
Ifitm2	8.55324797571566E-10	1.0041566038085	1	0.592	1.31206823947478E-05	Myofibroblast
Emp1	9.59381563067425E-10	2.05662767476711	0.585	0	1.47169131774543E-05	Myofibroblast
Serpine2	1.20061116127993E-09	1.91492504962844	0.829	0.184	1.84173752140342E-05	Myofibroblast
Rarres2	1.93236249051069E-09	1.42025546495619	0.829	0.163	2.9642440604434E-05	Myofibroblast
Gucy1a3	2.65361229958479E-09	1.38701821773425	0.756	0.143	4.07064126756306E-05	Myofibroblast
Olfml3	3.85283225341737E-09	1.42470585984062	0.634	0.041	5.91024467674224E-05	Myofibroblast
Lpl	9.11800029761508E-09	2.12923833165926	0.659	0.102	0.000139870124565	Myofibroblast
Col14a1	1.92988236439937E-08	1.65297204694181	0.512	0	0.000296043954699	Myofibroblast
Hsd11b1	1.92988236439937E-08	1.48190139965024	0.512	0	0.000296043954699	Myofibroblast
Col5a2	1.92988236439937E-08	1.40761245356154	0.512	0	0.000296043954699	Myofibroblast
Ptn	2.51639152215404E-08	2.68503632762845	0.561	0.041	0.000386014459498	Myofibroblast
Tmsb4x	2.5960805576075E-08	0.84285157949408	1	0.98	0.000398238757537	Myofibroblast
Sparc	3.05026706629007E-08	1.32385697615896	0.927	0.837	0.000467910967969	Myofibroblast
Igfbp4	4.83514029188365E-08	1.52095806671281	0.585	0.061	0.000741710520775	Myofibroblast
Crlf1	5.04028637705051E-08	1.98984144631618	0.488	0	0.00077317993024	Myofibroblast
Colec12	6.52470121623749E-08	1.6682716324861	0.512	0.02	0.001000889166571	Myofibroblast
Ifi27l2a	6.76516547105711E-08	1.67967070322787	0.585	0.061	0.00103777638326	Myofibroblast
Spon1	1.12798061509234E-07	1.30683070577698	0.561	0.061	0.001730322263552	Myofibroblast
Mt1	1.45781628095389E-07	1.678672139962	0.756	0.245	0.002236290174983	Myofibroblast
Col6a3	1.77807965236664E-07	1.36751489048295	0.512	0.02	0.00272757418673	Myofibroblast
Slc43a3	2.22556459808149E-07	1.50698879629913	0.512	0.041	0.003414016093457	Myofibroblast
Cx3cl1	2.49226478939607E-07	1.44138239811969	0.537	0.041	0.003823134186934	Myofibroblast
G0s2	3.24590206641756E-07	1.67405231037604	0.439	0	0.004979213769885	Myofibroblast
Lrp1	4.43820368081353E-07	1.32143225696402	0.659	0.143	0.006808204446368	Myofibroblast
Eng	4.84441925149109E-07	1.35536740815874	0.463	0.02	0.007431339131787	Myofibroblast
Tgfb1	5.50738611367716E-07	1.45648987142239	0.537	0.061	0.008448330298381	Myofibroblast
Timp1	6.78166865637221E-07	1.36595795863936	0.561	0.082	0.010403079718875	Myofibroblast
Fbln1	8.01258275448658E-07	1.33517780765893	0.415	0	0.012291301945382	Myofibroblast
Hspa5	1.53111940997518E-06	1.01952723378883	0.902	0.633	0.023487371749019	Myofibroblast
Npc2	1.60284700804128E-06	1.06611083118942	0.756	0.327	0.024587673103353	Myofibroblast
Mdk	1.7690047123293E-06	1.04283813283802	0.756	0.265	0.027136532287132	Myofibroblast
Thbs1	1.79081367415381E-06	1.6219179004686	0.585	0.122	0.027471081761519	Myofibroblast
Enpp1	1.94328777649123E-06	1.11305286001569	0.39	0	0.029810034491376	Myofibroblast
Pmepa1	2.05826106958813E-06	1.00589367963268	0.634	0.122	0.031573724807482	Myofibroblast
Lbh	3.61593500099661E-06	0.834642453386482	0.756	0.245	0.055468442915288	Myofibroblast
Cck	4.63325255264753E-06	1.98283234102035	0.366	0	0.071074094157613	Myofibroblast
Tmem119	4.63325255264753E-06	1.233547131328	0.366	0	0.071074094157613	Myofibroblast
Tgfbi	4.63325255264753E-06	1.10191843580912	0.366	0	0.071074094157613	Myofibroblast
Rftn1	4.63325255264753E-06	0.993490743019134	0.366	0	0.071074094157613	Myofibroblast
Pdgfra	4.89336885729894E-06	1.10986150276064	0.415	0.02	0.075064278270966	Myofibroblast
Slc7a2	4.89336885729894E-06	1.04273724429214	0.415	0.02	0.075064278270966	Myofibroblast
Pcolce	4.996174299949E-06	1.19190265035425	0.683	0.265	0.076641313761218	Myofibroblast
Pik3r1	5.08752306953323E-06	1.22295183950379	0.634	0.204	0.07804260388664	Myofibroblast
Ctsk	7.73470153136016E-06	1.03843648334001	0.39	0.02	0.118650321491065	Myofibroblast
Rcn3	8.41339386429888E-06	1.15930104223907	0.683	0.265	0.129061461878345	Myofibroblast
Mfap5	8.64026322364934E-06	1.56117233241474	0.39	0.02	0.132541637850781	Myofibroblast
Socs3	8.64026322364934E-06	1.53034272944672	0.39	0.02	0.132541637850781	Myofibroblast
Ltbp4	9.18734754525066E-06	1.30397753104186	0.561	0.163	0.140933911344145	Myofibroblast
Ifitm3	1.0793026802498E-05	0.841238896550512	0.902	0.714	0.165565031150319	Myofibroblast
Mrc2	1.08664377536951E-05	0.922408436199885	0.341	0	0.166691155141683	Myofibroblast
Sepp1	1.3051042271851E-05	0.933160870851803	0.756	0.347	0.200202988450194	Myofibroblast
Tubb6	1.38464694705457E-05	1.20570998087162	0.488	0.082	0.212404841678172	Myofibroblast
Cped1	1.4946281314335E-05	0.970537057763387	0.463	0.061	0.229275955361899	Myofibroblast
Tmem176a	1.57535040694213E-05	1.25001814646233	0.829	0.612	0.241658752424923	Myofibroblast
C1qtnf7	1.57830084163207E-05	1.12412796304123	0.439	0.061	0.242111349106359	Myofibroblast
Chpf	1.61291752213565E-05	1.15731231674173	0.463	0.082	0.247421547895609	Myofibroblast
Fstl1	1.78112768305117E-05	1.05142304595523	0.659	0.286	0.27322498658005	Myofibroblast
Hsp90b1	1.87038822752338E-05	0.927334390904302	0.756	0.429	0.286917554102086	Myofibroblast
Cst3	1.91422368672765E-05	1.09877353806514	0.902	0.837	0.293641913544021	Myofibroblast
Thbd	2.09288995415747E-05	1.03852462181232	0.366	0.02	0.321049318967756	Myofibroblast
Scn7a	2.50855933517352E-05	1.12615903716057	0.317	0	0.384813002015617	Myofibroblast
Egr2	2.50855933517352E-05	1.10255238358649	0.317	0	0.384813002015617	Myofibroblast
Dnajc3	2.57962235051169E-05	0.995283942817581	0.537	0.143	0.395714068568493	Myofibroblast
Eva1b	3.1078146377727E-05	0.999842144716544	0.659	0.265	0.476738765434332	Myofibroblast
C1s1	3.20696266444594E-05	1.03523016205497	0.561	0.163	0.491948072726008	Myofibroblast
Cdh11	3.31936793530806E-05	0.844333606902908	0.659	0.204	0.509191041276256	Myofibroblast
Piezo2	3.79824722612187E-05	1.14083270914895	0.415	0.061	0.582651124487094	Myofibroblast
Gm12840	4.13828384138591E-05	1.38150376967012	0.39	0.041	0.634812741268599	Myofibroblast
Fbln7	4.13828384138591E-05	1.16752997530995	0.39	0.041	0.634812741268599	Myofibroblast
Rrbp1	4.14154827809261E-05	0.797058849832877	0.78	0.531	0.635313505859406	Myofibroblast
Plac8	4.72156436615933E-05	0.96737337347352	0.341	0.02	0.724287973768841	Myofibroblast
Cd63	4.8864353849994E-05	0.58498659938572	0.927	0.878	0.749579188058907	Myofibroblast
Lgmn	5.60696916043894E-05	1.14218453939271	0.463	0.102	0.860109069211333	Myofibroblast
Pi16	5.70429956213844E-05	1.40175490877	0.293	0	0.875039552832036	Myofibroblast
Il33	5.70429956213844E-05	1.24894517235689	0.293	0	0.875039552832036	Myofibroblast
Tnfsf13b	5.70429956213844E-05	1.13833904616936	0.293	0	0.875039552832036	Myofibroblast
Thbs2	5.70429956213844E-05	1.07380514279134	0.293	0	0.875039552832036	Myofibroblast
Sulf1	5.70429956213844E-05	1.03082907327498	0.293	0	0.875039552832036	Myofibroblast
Plod1	5.842777212011E-05	0.851137306471891	0.341	0.02	0.896282024322488	Myofibroblast
Mfap2	6.27868668323984E-05	1.2310195429103	0.463	0.122	0.963150537208991	Myofibroblast
Mmp14	6.70425394829457E-05	1.01671558256012	0.561	0.204	1	Myofibroblast
Cxcl16	6.72478519363388E-05	0.894235885226953	0.415	0.061	1	Myofibroblast
Slc40a1	6.84450167435001E-05	0.878822443846238	0.341	0.02	1	Myofibroblast
Gsn	7.94886233023949E-05	1.25334900227566	0.805	0.531	1	Myofibroblast
Arap1	8.19727541572029E-05	1.04703457404546	0.366	0.041	1	Myofibroblast
Vimp	0.000100759024557	0.953330310016915	0.683	0.347	1	Myofibroblast
Plpp1	0.000113055033703	0.937784237016619	0.39	0.061	1	Myofibroblast
Dpep1	0.000127866011377	1.86732338992999	0.268	0	1	Myofibroblast
Prelp	0.000127866011377	0.984365997575893	0.268	0	1	Myofibroblast
Hpgd	0.000127866011377	0.982485546997262	0.268	0	1	Myofibroblast
Abi3bp	0.000127866011377	0.975276624361688	0.268	0	1	Myofibroblast
Gas7	0.000127866011377	0.943085393742209	0.268	0	1	Myofibroblast
Tmem45a	0.000127866011377	0.854216042244629	0.268	0	1	Myofibroblast
Sh3bp5	0.000127866011377	0.804349830359148	0.268	0	1	Myofibroblast
Mnda	0.000127866011377	0.679635554270678	0.268	0	1	Myofibroblast
Kdelr2	0.000134880230232	0.940909626017231	0.463	0.122	1	Myofibroblast
P2rx4	0.000159223764307	0.727364215838271	0.317	0.02	1	Myofibroblast
Egr1	0.000170843112588	0.869840975759333	0.537	0.143	1	Myofibroblast
Mt2	0.000175115245022	1.64063729185943	0.439	0.102	1	Myofibroblast
Fn1	0.000194335048121	0.882562543829429	0.634	0.265	1	Myofibroblast
Sptbn1	0.000197281365858	0.995945866359033	0.659	0.429	1	Myofibroblast
Ctsa	0.000219338487342	0.97188780324912	0.415	0.102	1	Myofibroblast
F2r	0.000221279990788	0.903175870286837	0.585	0.224	1	Myofibroblast
Vstm4	0.000223909849966	0.836813338018882	0.39	0.061	1	Myofibroblast
Hip1	0.000243966352323	0.931156408376075	0.39	0.082	1	Myofibroblast
Nupr1	0.000264057687606	1.00837158949382	0.78	0.49	1	Myofibroblast
Nkd2	0.000268217716624	1.09148905002314	0.293	0.02	1	Myofibroblast
Man2a1	0.000268217716624	0.900271223716242	0.293	0.02	1	Myofibroblast
Snhg18	0.000279675329653	0.862007322553271	0.585	0.224	1	Myofibroblast
Mxra8	0.000292501513568	0.782039516709564	0.659	0.327	1	Myofibroblast
Matn2	0.000312812490929	1.0730015982401	0.293	0.02	1	Myofibroblast
Irf8	0.000338964030091	0.858154143758328	0.366	0.061	1	Myofibroblast
Kdelr3	0.000340691252121	0.777488779526679	0.317	0.041	1	Myofibroblast
Mxra7	0.000371916501399	0.848872240032545	0.561	0.265	1	Myofibroblast
Klf2	0.000375952590914	1.06103855064483	0.634	0.306	1	Myofibroblast
Tmem140	0.00038312182655	0.746118503392233	0.293	0.02	1	Myofibroblast
Zeb2	0.000445934464563	1.11276615977446	0.585	0.306	1	Myofibroblast
Fzd1	0.000490301250899	1.04096723010273	0.366	0.082	1	Myofibroblast
Calr	0.000506552960156	0.615655637664828	0.805	0.633	1	Myofibroblast
Selm	0.00056147445653	0.638241492595325	0.78	0.633	1	Myofibroblast
Sept4	0.000598898160507	0.86781648146074	0.39	0.102	1	Myofibroblast
Lgals1	0.000661502623425	0.613700782335542	0.854	0.918	1	Myofibroblast
Bambi	0.000662325636367	0.83157387464107	0.341	0.061	1	Myofibroblast
Ckb	0.000691165472595	1.16863416035549	0.415	0.122	1	Myofibroblast
Ltbp2	0.000742620236413	0.83138259320124	0.415	0.102	1	Myofibroblast
Rbp1	0.000805059606985	0.724734447228526	0.756	0.449	1	Myofibroblast
Lama2	0.000820041272762	0.996024416110861	0.293	0.041	1	Myofibroblast
Hexa	0.000903184831548	0.874789940328152	0.415	0.122	1	Myofibroblast
Cpm	0.000941639257754	0.826829727555223	0.293	0.041	1	Myofibroblast
Tril	0.000973937419644	0.699964975943451	0.341	0.061	1	Myofibroblast
Svil	0.000985749019164	0.865312391856022	0.293	0.041	1	Myofibroblast
Igfbp7	0.001020374518879	0.350928526183168	1	1	1	Myofibroblast
Dclk1	0.001096176711699	0.81324927586965	0.366	0.082	1	Myofibroblast
Scn1b	0.001104887903913	0.64538199511919	0.341	0.061	1	Myofibroblast
Tmsb10	0.001105937286869	0.457616940642168	0.976	0.857	1	Myofibroblast
Nbl1	0.001136643580015	0.750866784290352	0.707	0.449	1	Myofibroblast
Pla2g4a	0.00138799628545	0.742481527810001	0.317	0.061	1	Myofibroblast
Ppic	0.001425609004752	0.93699768412263	0.512	0.265	1	Myofibroblast
Junb	0.001460879480217	0.507698993392561	0.78	0.51	1	Myofibroblast
Mmd	0.001518712579467	0.673470836879523	0.415	0.122	1	Myofibroblast
Bok	0.001525176982754	0.96096828682526	0.463	0.184	1	Myofibroblast
Fxyd5	0.001630700485486	0.723539279338324	0.439	0.143	1	Myofibroblast
Pdlim2	0.0017703807383	0.856269170516729	0.39	0.122	1	Myofibroblast
Scarf2	0.001929408089106	0.808109799602735	0.268	0.041	1	Myofibroblast
Id3	0.001947133047893	0.429663020662059	0.756	0.49	1	Myofibroblast
Dnajb11	0.001989160587992	0.775314774073386	0.415	0.143	1	Myofibroblast
Cpne3	0.002120138090936	0.790596604262116	0.366	0.102	1	Myofibroblast
Tgfbr2	0.002158812859059	0.736379940516065	0.341	0.082	1	Myofibroblast
Cebpb	0.002186932737324	0.806181325389382	0.61	0.388	1	Myofibroblast
Crispld2	0.002200602161626	0.825636086503137	0.366	0.102	1	Myofibroblast
Plxdc2	0.00220980416159	0.741024192518664	0.39	0.102	1	Myofibroblast
Klf9	0.00222120269733	0.630896711976925	0.512	0.204	1	Myofibroblast
Clmp	0.002372842290216	0.698112151566542	0.317	0.061	1	Myofibroblast
Aebp1	0.002375831172952	0.537756110447771	0.902	0.592	1	Myofibroblast
Ppib	0.002412030070301	0.617836353581006	0.707	0.592	1	Myofibroblast
Fkbp7	0.002464291434101	0.754480884457004	0.366	0.122	1	Myofibroblast
Ifi203	0.002523202722158	0.889826789082201	0.293	0.061	1	Myofibroblast
Sdf4	0.002628927849795	0.649213477906068	0.537	0.245	1	Myofibroblast
Rem1	0.002629183371391	0.895801316599088	0.293	0.061	1	Myofibroblast
Ogn	0.002794271880017	1.23267115259348	0.317	0.082	1	Myofibroblast
Ptgis	0.002867241558043	0.634574513559595	0.268	0.041	1	Myofibroblast
Pdia3	0.002949847892522	0.647250355413405	0.707	0.531	1	Myofibroblast
Dpm3	0.0029805159585	0.5397565028759	0.561	0.286	1	Myofibroblast
Skil	0.003387522950034	0.710973190121571	0.317	0.082	1	Myofibroblast
Marcks	0.003496589079045	0.689282563935689	0.61	0.347	1	Myofibroblast
Rhoj	0.003650387430477	0.857719121121103	0.341	0.102	1	Myofibroblast
Sec61b	0.004129562320393	0.525413720225077	0.732	0.49	1	Myofibroblast
Ahnak2	0.004186747836802	0.70589480543996	0.366	0.122	1	Myofibroblast
Tmed2	0.004317533737233	0.613846962745326	0.707	0.612	1	Myofibroblast
Mettl9	0.004334026067675	0.690119130166042	0.415	0.163	1	Myofibroblast
Tmed3	0.004377357623141	0.579018255323199	0.561	0.306	1	Myofibroblast
Nfic	0.004474370085471	0.583717693272364	0.585	0.265	1	Myofibroblast
Mmp2	0.005037103220104	0.727805599823549	0.512	0.245	1	Myofibroblast
Rpn1	0.005087208188192	0.809068105355074	0.415	0.163	1	Myofibroblast
Pim1	0.005175920777313	0.671714060877762	0.293	0.061	1	Myofibroblast
Lgals3bp	0.005306067404539	0.615876035411031	0.39	0.122	1	Myofibroblast
Spred1	0.005682111970901	0.59232359173143	0.293	0.082	1	Myofibroblast
Cd302	0.005711103543317	0.867579490436238	0.39	0.163	1	Myofibroblast
Rps19bp1	0.005983575135151	0.564572079284678	0.268	0.061	1	Myofibroblast
Ctgf	0.006082228396533	1.04771337386748	0.439	0.224	1	Myofibroblast
Mtch1	0.006153497776917	0.609350841749713	0.634	0.449	1	Myofibroblast
Spag9	0.006183339304145	0.584811635121445	0.415	0.143	1	Myofibroblast
Il6st	0.006281902410662	0.81100929735717	0.39	0.163	1	Myofibroblast
Nid1	0.006281902410662	0.802365943619704	0.39	0.163	1	Myofibroblast
Lox	0.006469372074464	0.71061053223478	0.268	0.061	1	Myofibroblast
Chic2	0.006567582937206	0.660107152705495	0.366	0.143	1	Myofibroblast
Rcn1	0.006596385936353	0.661624906278586	0.39	0.143	1	Myofibroblast
Sec61a1	0.006960088084348	0.643301239030283	0.293	0.082	1	Myofibroblast
Shisa5	0.007381713456633	0.847781578855344	0.463	0.265	1	Myofibroblast
Srp68	0.007548735688598	0.580688233822586	0.268	0.061	1	Myofibroblast
Mpp6	0.008189195986146	0.762897002805345	0.317	0.102	1	Myofibroblast
1500009L16Rik	0.008461406289738	0.614062150665953	0.268	0.061	1	Myofibroblast
Gm26699	0.008486759046583	0.703496425924238	0.366	0.143	1	Myofibroblast
Ugdh	0.008800554471067	0.672798906875249	0.293	0.082	1	Myofibroblast
Ap3s1	0.00899445745347	0.524499041981598	0.561	0.265	1	Myofibroblast
Fcgrt	0.009319644564738	0.579394794553142	0.488	0.224	1	Myofibroblast
Rbms1	0.009819117444374	0.569915347861215	0.512	0.286	1	Myofibroblast
Clu	6.07357529549021E-13	1.94613595194633	0.875	0.1	9.31686450328198E-09	Fibroblast
Tsc22d1	4.20298691613465E-12	1.65859006801261	1	0.7	6.44738192935055E-08	Fibroblast
Slc6a6	9.15654447095841E-12	2.05278534651621	0.8	0.12	1.40461392184502E-07	Fibroblast
Spint2	4.4966232591193E-11	1.62072371136378	0.725	0.04	6.897820079489E-07	Fibroblast
S100a10	6.18578776301464E-11	1.61202904875467	0.85	0.14	9.48899842846445E-07	Fibroblast
Akap12	2.48299056736645E-10	1.97438848959979	0.7	0.06	3.80890753034013E-06	Fibroblast
Map1b	6.85236306862458E-10	2.0540985473104	0.75	0.1	1.05115249472701E-05	Fibroblast
Dcdc2a	1.15568746112403E-09	1.4389991600433	0.575	0	1.77282456536427E-05	Fibroblast
Mid1ip1	2.91149411074601E-09	1.62419439046734	0.725	0.1	4.46623196588438E-05	Fibroblast
Gstm1	1.57540205416346E-08	1.34680066858338	0.875	0.34	0.000241666675109	Fibroblast
Cystm1	1.58667000923177E-08	1.42292641190868	0.55	0.02	0.000243395179416	Fibroblast
Plscr2	2.00598184950215E-08	1.37060704965876	0.625	0.08	0.000307717615714	Fibroblast
Stc2	2.49359580621029E-08	1.28371986219126	0.5	0	0.000382517596673	Fibroblast
Arl4c	2.93714081339664E-08	1.31257128026171	0.525	0.02	0.000450557400775	Fibroblast
S100a11	3.53418386898256E-08	0.895461413641122	0.975	0.7	0.000542143805502	Fibroblast
Pax8	6.66112589661435E-08	1.37508722672118	0.475	0	0.001021816712541	Fibroblast
Wnt16	6.66112589661435E-08	1.31554239789887	0.475	0	0.001021816712541	Fibroblast
Wt1	1.61667078744917E-07	1.24450520066809	0.525	0.04	0.002479972987947	Fibroblast
Clic1	2.58369798601247E-07	0.91841318100447	0.85	0.38	0.003963392710543	Fibroblast
Cp	2.97838110596029E-07	0.888303476405734	0.925	0.48	0.004568836616543	Fibroblast
Hmgb3	3.05801658769315E-07	1.23795423809479	0.5	0.04	0.004690997445521	Fibroblast
Pkhd1	4.48295960964576E-07	1.21687343523261	0.425	0	0.006876860041197	Fibroblast
Cd151	5.83104452510392E-07	1.12865088936344	0.65	0.14	0.008944822301509	Fibroblast
Cd24a	7.51496981697673E-07	1.49991223056308	0.5	0.04	0.011527963699242	Fibroblast
Syne2	1.00262831067721E-06	1.12098046942532	0.65	0.12	0.015380318285788	Fibroblast
Shisa4	1.13075801298564E-06	1.17708226501536	0.4	0	0.0173458279192	Fibroblast
Gxylt2	1.23054930177445E-06	1.00369661752439	0.5	0.04	0.01887662628922	Fibroblast
Ddah1	1.28259573445887E-06	0.947148580932263	0.45	0.02	0.019675018566599	Fibroblast
Cxxc5	1.77666353769794E-06	1.11829284000762	0.525	0.08	0.027254018668287	Fibroblast
Ldhb	2.70070246415339E-06	1.02511580106288	0.65	0.16	0.041428775800113	Fibroblast
Adgrg1	2.80149747276091E-06	1.01310401757119	0.375	0	0.042974971232152	Fibroblast
Rrp1	3.04606428697051E-06	1.04115123280856	0.625	0.16	0.046726626162128	Fibroblast
Myo6	3.99438355114348E-06	0.830744154696437	0.525	0.06	0.061273843674541	Fibroblast
Gpx3	5.21724969004945E-06	0.822755905681728	0.95	0.62	0.080032610245359	Fibroblast
Prnp	6.10027329556275E-06	0.881055990578593	0.55	0.1	0.093578192353933	Fibroblast
Nav2	6.41662553575823E-06	0.985032909230146	0.4	0.02	0.098431035718531	Fibroblast
Scrn1	6.41662553575823E-06	0.890395092782862	0.4	0.02	0.098431035718531	Fibroblast
Wwc1	6.82187120304814E-06	1.05337694363998	0.35	0	0.104647504254758	Fibroblast
Srd5a1	6.82187120304814E-06	0.894179153919351	0.35	0	0.104647504254758	Fibroblast
Hoxb9	7.17616863422326E-06	0.887482911757347	0.4	0.02	0.110082426848985	Fibroblast
Park7	7.65033333054788E-06	0.917511990091639	0.75	0.3	0.117356113290605	Fibroblast
Msi2	8.37007798978123E-06	1.08836836330018	0.425	0.04	0.128396996363244	Fibroblast
Spp1	1.1915782820669E-05	0.989470612642569	0.875	0.6	0.182788108469062	Fibroblast
Vamp8	1.42557214626288E-05	0.895136147808205	0.55	0.12	0.218682767236725	Fibroblast
Oxr1	1.62927109149089E-05	0.847407021958873	0.625	0.16	0.249930185434703	Fibroblast
Proser2	1.63381188303892E-05	0.829587408001395	0.325	0	0.25062674285817	Fibroblast
Fam134b	1.63381188303892E-05	0.808199971114885	0.325	0	0.25062674285817	Fibroblast
Clmn	1.63381188303892E-05	0.770881683763298	0.325	0	0.25062674285817	Fibroblast
Dag1	1.73708642968541E-05	1.06756670302093	0.65	0.22	0.266469058313741	Fibroblast
Ddr1	1.7974363120866E-05	0.888081972896394	0.375	0.02	0.275726730274084	Fibroblast
Ndrg1	1.94943129832723E-05	0.833100687282003	0.55	0.12	0.299042761163397	Fibroblast
Tob1	2.11754462292097E-05	0.874547134991165	0.375	0.02	0.324831345156077	Fibroblast
Timm8b	2.1214125656364E-05	0.873231107563857	0.5	0.08	0.325424687568623	Fibroblast
Atp1b1	2.23581284038787E-05	0.9495092872701	0.375	0.02	0.342973689715499	Fibroblast
Ly6e	2.74468699825685E-05	1.24718991690512	0.725	0.36	0.421034985532601	Fibroblast
Hoxc9	3.41740719891876E-05	0.864667550169864	0.4	0.04	0.524230264314137	Fibroblast
Epb41l5	3.55825998534908E-05	0.961782226690669	0.35	0.02	0.54583708175255	Fibroblast
Ankrd1	3.75715852304408E-05	1.93812549477337	0.35	0.02	0.576348117434962	Fibroblast
Cldn2	3.85123220321931E-05	1.11640096199561	0.3	0	0.590779019973842	Fibroblast
1700011H14Rik	3.85123220321931E-05	0.914881391711277	0.3	0	0.590779019973842	Fibroblast
Mme	3.85123220321931E-05	0.904415720320674	0.3	0	0.590779019973842	Fibroblast
Pkp2	3.85123220321931E-05	0.816330046690493	0.3	0	0.590779019973842	Fibroblast
Arhgef28	3.85123220321931E-05	0.75956580393947	0.3	0	0.590779019973842	Fibroblast
Sh2d4a	3.85123220321931E-05	0.745709201812941	0.3	0	0.590779019973842	Fibroblast
Tspan8	3.96658191434936E-05	1.15170183794182	0.35	0.02	0.608473665661192	Fibroblast
Samd9l	4.65606311472236E-05	1.02738085287599	0.375	0.04	0.71424008179841	Fibroblast
Rnf6	4.81059073226247E-05	0.884700024028193	0.45	0.08	0.737944618329063	Fibroblast
Zfp664	5.10607791504786E-05	0.721585499752248	0.4	0.04	0.783272352168342	Fibroblast
Tnc	6.01967032190279E-05	0.90433127774351	0.6	0.2	0.923417427379888	Fibroblast
Pdpn	6.17725570550155E-05	0.848787244147441	0.425	0.06	0.947591025223937	Fibroblast
Cpe	8.27401645146248E-05	0.70639694701377	0.7	0.28	1	Fibroblast
Eef1a1	8.92080045019273E-05	0.505521969219182	1	0.9	1	Fibroblast
Adgrg6	8.94210645427216E-05	0.934635415228361	0.275	0	1	Fibroblast
Cdh16	8.94210645427216E-05	0.916076335746044	0.275	0	1	Fibroblast
Prune2	8.94210645427216E-05	0.909860010947263	0.275	0	1	Fibroblast
Tspan13	8.94210645427216E-05	0.864043411645516	0.275	0	1	Fibroblast
Sox8	8.94210645427216E-05	0.826441658455916	0.275	0	1	Fibroblast
Tfcp2l1	8.94210645427216E-05	0.8185894849465	0.275	0	1	Fibroblast
Osr2	8.94210645427216E-05	0.767415547858192	0.275	0	1	Fibroblast
Atp6v0e2	8.94210645427216E-05	0.751143862708049	0.275	0	1	Fibroblast
Lgr4	8.94210645427216E-05	0.739225999315465	0.275	0	1	Fibroblast
Gsta4	8.94210645427216E-05	0.621293959702551	0.275	0	1	Fibroblast
Bcam	9.49548557113778E-05	0.821544292585644	0.45	0.08	1	Fibroblast
Cldn1	9.59666543447187E-05	0.915278057822946	0.325	0.02	1	Fibroblast
Suclg2	9.9133925435279E-05	0.789710456361344	0.35	0.04	1	Fibroblast
Pcbd1	0.000101200106005	0.857732342252015	0.325	0.02	1	Fibroblast
Mrps6	0.000106702137058	0.719962061765931	0.325	0.02	1	Fibroblast
Plod2	0.000108915445504	0.923827598729281	0.525	0.16	1	Fibroblast
Hoxb7	0.000112485572442	0.713529091298337	0.325	0.02	1	Fibroblast
Ivns1abp	0.000134439405316	0.836576901359796	0.4	0.06	1	Fibroblast
Ly6a	0.000142755343727	1.59899956147014	0.575	0.24	1	Fibroblast
Txndc9	0.000152251559979	0.720690713828529	0.45	0.1	1	Fibroblast
Tpi1	0.000157119255245	0.815694693961516	0.5	0.12	1	Fibroblast
Ncam1	0.000161960897829	0.878003448759567	0.525	0.16	1	Fibroblast
Cyb5b	0.000175423952628	0.692497446392364	0.3	0.02	1	Fibroblast
Aplp2	0.000176926063064	0.726468673166206	0.725	0.34	1	Fibroblast
Timm13	0.000182936596482	0.677735837254999	0.625	0.22	1	Fibroblast
Anxa4	0.000190662829455	0.774473928446731	0.375	0.06	1	Fibroblast
Mpc2	0.000190853704456	0.775327448595561	0.675	0.32	1	Fibroblast
Hrsp12	0.000217934173272	0.792156585707206	0.425	0.08	1	Fibroblast
Srsf10	0.00022428432128	0.731037704211213	0.575	0.2	1	Fibroblast
mt-Co1	0.000227372092753	0.626294092929182	1	1	1	Fibroblast
Ip6k2	0.000228163882094	0.706126343700805	0.3	0.02	1	Fibroblast
Lmo4	0.000236157253857	0.720889802540826	0.475	0.12	1	Fibroblast
Kctd1	0.000240359184306	0.785421053676281	0.3	0.02	1	Fibroblast
Chchd10	0.000244523981751	0.607330764894452	0.5	0.12	1	Fibroblast
Enpep	0.000263235117209	0.651307978558469	0.35	0.04	1	Fibroblast
Rbm38	0.000265773577664	0.802002865104906	0.325	0.04	1	Fibroblast
Ociad2	0.000287324966579	0.624550156660075	0.375	0.06	1	Fibroblast
Mea1	0.000328657025897	0.667648728060839	0.375	0.06	1	Fibroblast
Pgam1	0.000339988416181	0.640814039558536	0.525	0.14	1	Fibroblast
Cpn1	0.000352438793234	0.774844053540647	0.275	0.02	1	Fibroblast
Edf1	0.000360401319114	0.582607262528284	0.8	0.4	1	Fibroblast
Txnip	0.000364924135413	0.750386545341558	0.7	0.3	1	Fibroblast
Hspb1	0.000366219612478	0.516549542783999	0.75	0.3	1	Fibroblast
Gkap1	0.000372278974773	0.755678471908651	0.325	0.04	1	Fibroblast
Nsrp1	0.000379401557426	0.636289228208095	0.4	0.08	1	Fibroblast
Adamts5	0.000398352912523	1.01950891368823	0.5	0.14	1	Fibroblast
Myh9	0.000410293504487	0.511445088999111	0.675	0.28	1	Fibroblast
Ezr	0.000412238726527	0.866263809350342	0.275	0.02	1	Fibroblast
Rab3ip	0.000457233819697	0.82275591490696	0.275	0.02	1	Fibroblast
Tpd52	0.000471501461933	0.711691827468197	0.325	0.04	1	Fibroblast
Cryab	0.000476184086236	1.00586429707711	0.75	0.56	1	Fibroblast
Dst	0.000485566607283	0.760886899407937	0.425	0.1	1	Fibroblast
Npm1	0.000500227765279	0.725008894223762	0.75	0.46	1	Fibroblast
Ucp2	0.00050677877498	0.725484487022137	0.275	0.02	1	Fibroblast
Stard10	0.000533387043606	0.706405897139328	0.275	0.02	1	Fibroblast
Rmnd5b	0.000533387043606	0.661639777284356	0.275	0.02	1	Fibroblast
Stxbp6	0.000542353626269	0.629478299268916	0.325	0.04	1	Fibroblast
Ift74	0.000542353626269	0.590229531655855	0.325	0.04	1	Fibroblast
Vdac1	0.000564276982628	0.59057625940176	0.6	0.2	1	Fibroblast
Ngfrap1	0.000575550078567	0.687016316208292	0.6	0.22	1	Fibroblast
Snap47	0.000580651583699	0.543018812471123	0.375	0.06	1	Fibroblast
Vmp1	0.000707207991974	0.628451880912709	0.55	0.18	1	Fibroblast
Prdx1	0.000787252430735	0.496919258587261	0.95	0.74	1	Fibroblast
Foxc1	0.000872159039773	0.692961768604376	0.375	0.08	1	Fibroblast
Serbp1	0.000891726062318	0.538421415040505	0.75	0.44	1	Fibroblast
Cfap36	0.001052062198029	0.614326075797822	0.3	0.04	1	Fibroblast
Anxa3	0.001068646556765	0.682623069060205	0.525	0.2	1	Fibroblast
H2-D1	0.001089047615049	0.509190235541846	0.975	0.82	1	Fibroblast
Csrp2	0.001147110195902	0.512829446555624	0.425	0.1	1	Fibroblast
Tnpo3	0.001152125526482	0.679377919177994	0.3	0.04	1	Fibroblast
Meaf6	0.001152125526482	0.567116336527772	0.3	0.04	1	Fibroblast
Immt	0.001153714363589	0.48166320621117	0.45	0.12	1	Fibroblast
Insig2	0.001428512251496	0.539105878709044	0.425	0.12	1	Fibroblast
Ankrd10	0.001460663740505	0.567758341887511	0.4	0.1	1	Fibroblast
Lgals3	0.001471737766818	0.80350947440149	0.375	0.1	1	Fibroblast
Vrk3	0.001608599567751	0.556869667626837	0.275	0.04	1	Fibroblast
Rtn4	0.001710286105035	0.483834201165019	0.725	0.34	1	Fibroblast
Dgcr6	0.001733376928892	0.662808192816065	0.35	0.08	1	Fibroblast
Nfib	0.001744866047181	0.606722054342074	0.425	0.12	1	Fibroblast
Wwc2	0.001801426730681	0.606495183342108	0.3	0.06	1	Fibroblast
D030056L22Rik	0.001803272666402	0.654659219939412	0.35	0.08	1	Fibroblast
U2surp	0.001829135824428	0.466694239512186	0.4	0.1	1	Fibroblast
Jmjd6	0.001890914860939	0.514409675717072	0.325	0.06	1	Fibroblast
Sqle	0.001927269135095	0.639640991916372	0.275	0.04	1	Fibroblast
Chd3	0.00193256659267	0.572843594541288	0.475	0.16	1	Fibroblast
Lsp1	0.001960600454954	1.52720688267356	0.3	0.06	1	Fibroblast
Lmna	0.001970366328869	0.584706589081892	0.775	0.42	1	Fibroblast
Sap18	0.002028794928547	0.66617021120949	0.35	0.08	1	Fibroblast
Nol7	0.002036738342251	0.625534391703993	0.4	0.12	1	Fibroblast
Ndufv1	0.002036738342251	0.539208958087984	0.4	0.12	1	Fibroblast
Adamts1	0.002068701461624	0.8686823600861	0.525	0.2	1	Fibroblast
Ptpn13	0.002138437745897	0.544554416129318	0.325	0.06	1	Fibroblast
Rab11b	0.002184470668304	0.565145037843664	0.575	0.24	1	Fibroblast
Clcn3	0.002302999045757	0.622919931614115	0.275	0.04	1	Fibroblast
Mthfd2	0.00231959787525	0.440446325824531	0.325	0.06	1	Fibroblast
Bicc1	0.002356389181111	0.584584223926366	0.725	0.38	1	Fibroblast
Reep5	0.00245058379263	0.616956096188499	0.65	0.34	1	Fibroblast
Rab11fip2	0.002453490965824	0.595617860806427	0.4	0.1	1	Fibroblast
Crim1	0.002518758818028	0.644490037066509	0.3	0.06	1	Fibroblast
Dpysl2	0.002615443100356	0.584213860442336	0.625	0.26	1	Fibroblast
Mtmr11	0.002734931372925	0.482011615449018	0.3	0.06	1	Fibroblast
Mmp23	0.002744758146741	0.401670997597459	0.275	0.04	1	Fibroblast
Msn	0.002752731050007	0.564091142426971	0.7	0.4	1	Fibroblast
Tcaf1	0.002764170469226	0.5559835465455	0.425	0.12	1	Fibroblast
2700029M09Rik	0.002813620078806	0.723854887956099	0.35	0.1	1	Fibroblast
Mrps24	0.003005546930844	0.35799116883024	0.45	0.14	1	Fibroblast
Ube3a	0.003086865633711	0.536066928597922	0.525	0.26	1	Fibroblast
Rras2	0.003130619711632	0.732140811568889	0.325	0.08	1	Fibroblast
Cdv3	0.003149838113623	0.529615094538128	0.425	0.14	1	Fibroblast
2010111I01Rik	0.003213873878644	0.371704976983459	0.35	0.08	1	Fibroblast
Psmc6	0.003280799590777	0.535626334132444	0.475	0.16	1	Fibroblast
Mrps33	0.003340882422187	0.50985033956209	0.575	0.26	1	Fibroblast
Slc35a1	0.003489080787565	0.492531345911732	0.3	0.06	1	Fibroblast
Arpc1a	0.003602866609534	0.505681247150276	0.425	0.14	1	Fibroblast
S100a1	0.003757231653859	0.380489357638703	0.675	0.32	1	Fibroblast
Ecm1	0.003900420164833	0.718119381109675	0.625	0.32	1	Fibroblast
Hoxa10	0.003980687894683	0.41243364801742	0.425	0.14	1	Fibroblast
C3	0.004152198463544	0.626744637031426	0.45	0.16	1	Fibroblast
Mier1	0.004209717309029	0.471444038606548	0.475	0.2	1	Fibroblast
Ghitm	0.004227308989802	0.59376153329077	0.525	0.22	1	Fibroblast
Akap9	0.00423285309427	0.6821625361978	0.475	0.18	1	Fibroblast
Cdkn1a	0.004323801092776	0.277513014111824	0.35	0.08	1	Fibroblast
Pfdn1	0.004477040995236	0.647457384886989	0.475	0.2	1	Fibroblast
Minos1	0.004564631679627	0.421759326570872	0.825	0.58	1	Fibroblast
Pfn2	0.004624386177714	0.529895471668001	0.275	0.06	1	Fibroblast
Ran	0.004721159196587	0.474267142249939	0.7	0.34	1	Fibroblast
Mphosph8	0.004745431078868	0.516980857191032	0.325	0.08	1	Fibroblast
Ywhaq	0.004778394345734	0.53922864148114	0.775	0.58	1	Fibroblast
Cdk5rap3	0.004788548330511	0.455017002562462	0.3	0.06	1	Fibroblast
Ppfibp1	0.004803631612446	0.559006398325611	0.45	0.18	1	Fibroblast
Snrpf	0.00501211442984	0.556969307320331	0.525	0.24	1	Fibroblast
Mien1	0.005118345683206	0.802698075631999	0.375	0.14	1	Fibroblast
Foxp1	0.005245973160449	0.562216567926229	0.4	0.14	1	Fibroblast
Gprc5c	0.005425787258035	0.642870672328318	0.275	0.06	1	Fibroblast
Hn1	0.005543876366112	0.577060347226459	0.5	0.22	1	Fibroblast
Phlda1	0.00606861837277	0.259966537410446	0.425	0.14	1	Fibroblast
Cyfip1	0.006106921794344	0.493874988130979	0.275	0.06	1	Fibroblast
Aamdc	0.006132780363083	0.422430853054695	0.325	0.08	1	Fibroblast
Acadvl	0.006305173180085	0.595500065855191	0.325	0.1	1	Fibroblast
Rpl15	0.00635280539086	0.427433421339123	0.725	0.42	1	Fibroblast
Sbno1	0.00646795679288	0.596656319522721	0.3	0.08	1	Fibroblast
Dbi	0.006494302278284	0.56282572530102	0.825	0.66	1	Fibroblast
H2afy2	0.006602839415589	0.505843490991007	0.275	0.06	1	Fibroblast
Sdhc	0.006602839415589	0.428188467363528	0.275	0.06	1	Fibroblast
Gstm5	0.006769657460313	0.460972768506599	0.4	0.12	1	Fibroblast
Nsfl1c	0.006769657460313	0.354144607986044	0.4	0.12	1	Fibroblast
Zfp704	0.006864131894379	0.53591656388308	0.275	0.06	1	Fibroblast
Atp5g2	0.006982168036549	0.506403262437742	0.65	0.32	1	Fibroblast
Taldo1	0.006997553768748	0.409902377059682	0.525	0.2	1	Fibroblast
Flii	0.007134677525725	0.495155674761739	0.275	0.06	1	Fibroblast
Atp1a1	0.007156344685877	0.452869423310888	0.425	0.16	1	Fibroblast
Hint1	0.00718350861423	0.412550454596539	0.875	0.6	1	Fibroblast
Ddah2	0.007481008429499	0.536513138669686	0.525	0.24	1	Fibroblast
Dusp3	0.007487898215248	0.573599304494828	0.3	0.08	1	Fibroblast
Esd	0.007646961455563	0.563120047529528	0.45	0.2	1	Fibroblast
Gapdh	0.007958040941065	0.528895224550262	0.675	0.4	1	Fibroblast
Gtpbp4	0.008050096628086	0.511469484655017	0.3	0.08	1	Fibroblast
Tsfm	0.008315117851502	0.412762566595379	0.275	0.06	1	Fibroblast
Cttnbp2nl	0.00834512732455	0.47365433252566	0.3	0.08	1	Fibroblast
Nes	0.008346791279507	0.587255179525808	0.5	0.24	1	Fibroblast
Rab11a	0.008365332721752	0.582951677727734	0.45	0.22	1	Fibroblast
Ppp1r11	0.008423608170856	0.446388717316674	0.35	0.1	1	Fibroblast
Bnip3l	0.008537001135967	0.56782004133463	0.575	0.3	1	Fibroblast
Naa15	0.008636283483116	0.39493661270161	0.275	0.06	1	Fibroblast
Rps9	0.008676704982302	0.270236039252247	0.975	0.82	1	Fibroblast
Mvp	0.008698308877909	0.467272074388535	0.375	0.12	1	Fibroblast
H2-K1	0.009193410614255	0.679557762640784	0.8	0.52	1	Fibroblast
Rpl7	0.009533030329786	0.367161498374543	0.95	0.64	1	Fibroblast
Cstb	0.009623165859393	0.471483805711391	0.625	0.32	1	Fibroblast
Psmc1	0.009837016735412	0.497243611563227	0.425	0.16	1	Fibroblast
Cct3	0.00986660305812	0.388490585747981	0.6	0.26	1	Fibroblast
Rps26	0.009881107701634	0.467998291825519	0.775	0.44	1	Fibroblast
Hmgn2	0.00996075525616	0.585833951020007	0.425	0.18	1	Fibroblast
Rgs5	2.89252263306323E-19	4.06244401377996	1	0.012	4.43712971911899E-15	Pericyte
Pcp4l1	4.52064968539307E-19	3.03413035026958	1	0.012	6.93467661739298E-15	Pericyte
Myh11	1.20899591464048E-18	2.77443686943735	0.889	0	1.85459973305849E-14	Pericyte
Sncg	2.48789737957487E-16	2.64742430375728	0.778	0	3.81643458026786E-12	Pericyte
Ptp4a3	2.96188753434818E-12	1.89954282992421	0.667	0.012	4.54353547769011E-08	Pericyte
Cnn1	7.71716499335473E-12	2.02133269995735	0.556	0	1.18381310998062E-07	Pericyte
Olfr558	7.71716499335473E-12	1.94782982018182	0.556	0	1.18381310998062E-07	Pericyte
Rgs4	7.71716499335473E-12	1.77840036961261	0.556	0	1.18381310998062E-07	Pericyte
Asb2	7.71716499335473E-12	1.50200083504813	0.556	0	1.18381310998062E-07	Pericyte
Pdlim3	7.71716499335473E-12	1.49433273461318	0.556	0	1.18381310998062E-07	Pericyte
Gm13861	7.71716499335473E-12	1.49008485982936	0.556	0	1.18381310998062E-07	Pericyte
Mustn1	2.37942233323709E-10	3.01551618329701	1	0.173	3.6500338591857E-06	Pericyte
Zfhx3	5.52253457863788E-10	2.088342502775	0.889	0.111	8.4715680436305E-06	Pericyte
Rergl	1.17990504700701E-09	1.74725245012633	0.444	0	1.80997434210876E-05	Pericyte
Sh3bgr	1.17990504700701E-09	1.5577286079151	0.444	0	1.80997434210876E-05	Pericyte
Cox4i2	1.17990504700701E-09	1.50595601257378	0.444	0	1.80997434210876E-05	Pericyte
Ramp1	1.17990504700701E-09	1.45253599822214	0.444	0	1.80997434210876E-05	Pericyte
Slc38a11	1.17990504700701E-09	1.42619931200081	0.444	0	1.80997434210876E-05	Pericyte
Susd5	1.17990504700701E-09	1.15969616429474	0.444	0	1.80997434210876E-05	Pericyte
Pln	2.13740851185044E-09	2.07461564950128	0.778	0.062	3.27878465717857E-05	Pericyte
Gm13889	8.55939227197134E-09	1.83769655262406	0.778	0.086	0.000131301077452	Pericyte
Myl9	1.16504438164392E-08	3.19448293857724	1	0.284	0.000178717808144	Pericyte
Acta2	2.01777482030996E-08	2.43523422432324	1	0.284	0.000309526657436	Pericyte
Tpm2	2.41547946709305E-08	2.42607555239007	1	0.259	0.000370534550252	Pericyte
Zak	2.77267900253754E-08	1.58006312113449	0.667	0.062	0.000425328958989	Pericyte
Filip1	8.6509912804998E-08	1.49717976150357	0.444	0.012	0.001327062062429	Pericyte
Kcna5	8.6509912804998E-08	1.31698925816098	0.444	0.012	0.001327062062429	Pericyte
Nrip2	9.29017813501268E-08	1.56554857750838	0.556	0.037	0.001425113325911	Pericyte
Akr1b7	1.66762518234932E-07	1.86554047991673	0.333	0	0.002558137029724	Pericyte
Npy1r	1.66762518234932E-07	1.40480105510027	0.333	0	0.002558137029724	Pericyte
Grip2	1.66762518234932E-07	1.27804021229992	0.333	0	0.002558137029724	Pericyte
Itpk1	1.66762518234932E-07	1.12000019625204	0.333	0	0.002558137029724	Pericyte
Rasl12	1.66762518234932E-07	1.05542763496198	0.333	0	0.002558137029724	Pericyte
Olfr78	1.66762518234932E-07	1.03712081953385	0.333	0	0.002558137029724	Pericyte
Rgs7bp	1.66762518234932E-07	0.971085215254851	0.333	0	0.002558137029724	Pericyte
Mrvi1	3.02112058454594E-07	1.21086432480289	0.556	0.037	0.004634398976693	Pericyte
Sparcl1	3.46554498365356E-07	2.11982689563329	1	0.407	0.005316146004925	Pericyte
Ltbp1	5.17999981209294E-07	1.33304398105123	0.667	0.074	0.007946119711751	Pericyte
Igfbp5	5.17999981209294E-07	1.2626217658168	0.667	0.074	0.007946119711751	Pericyte
Lmod1	5.38824988775392E-07	2.15200762885899	0.556	0.049	0.008265575327815	Pericyte
Crip1	5.93720501151008E-07	2.47884893444556	1	0.593	0.009107672487656	Pericyte
Rcan2	9.17259049786608E-07	1.35449601741642	0.556	0.049	0.014070753823727	Pericyte
Aspn	1.12893931123939E-06	1.88231702466123	0.444	0.025	0.017317929034412	Pericyte
Ppm1l	1.12893931123939E-06	1.25442132356046	0.444	0.025	0.017317929034412	Pericyte
Ebf1	1.6932022957327E-06	1.86380989977158	0.778	0.16	0.02597372321654	Pericyte
Pde1a	1.88327629052411E-06	1.41688782539887	0.667	0.099	0.02888945829664	Pericyte
Atp1b2	2.49890962267633E-06	1.38278639314196	0.556	0.062	0.038333273611855	Pericyte
Myl6	2.99433144111763E-06	1.22742048459715	1	0.864	0.045933044306744	Pericyte
Dstn	4.2688792284846E-06	1.52834781463334	1	0.716	0.065484607364954	Pericyte
Bnip2	5.85754821227893E-06	1.34582515311534	0.889	0.333	0.089854789576359	Pericyte
Mob2	7.07393674963765E-06	1.94541431039373	0.556	0.074	0.108514189739442	Pericyte
Prkg2	8.19815683650962E-06	1.18525176439024	0.444	0.037	0.125759725872058	Pericyte
Slmap	8.55684096003525E-06	1.59996186371999	0.667	0.136	0.131261940326941	Pericyte
Esam	8.80928198312148E-06	1.27621140258978	0.333	0.012	0.135134385621084	Pericyte
Sorbs1	8.80928198312148E-06	1.07635061811967	0.333	0.012	0.135134385621084	Pericyte
Kcnab1	8.80928198312148E-06	1.04044760180768	0.333	0.012	0.135134385621084	Pericyte
Parm1	8.80928198312148E-06	0.993694629773227	0.333	0.012	0.135134385621084	Pericyte
Itga7	8.80928198312148E-06	0.905927734400204	0.333	0.012	0.135134385621084	Pericyte
Kcnb1	1.04887831540446E-05	0.98687818097482	0.333	0.012	0.160897933583044	Pericyte
Ppfibp2	1.09810556562177E-05	1.18344961752386	0.556	0.074	0.168449393766379	Pericyte
Id1	1.22407302955429E-05	1.52810893096251	0.556	0.074	0.187772802733628	Pericyte
Angpt4	1.24714888744991E-05	1.04120817044503	0.333	0.012	0.191312639334815	Pericyte
Mef2c	1.37882830825399E-05	1.84016854016501	0.778	0.247	0.211512262486162	Pericyte
Lpp	2.55765287495207E-05	1.09856156639447	0.778	0.173	0.392343951017647	Pericyte
Pbxip1	2.65159285474742E-05	1.34726681072588	0.778	0.235	0.406754343918254	Pericyte
Tagln	2.66801231895635E-05	1.28587526057911	1	0.481	0.409273089727903	Pericyte
Pde3a	3.24786982270748E-05	1.27553452935828	0.667	0.136	0.498223230803328	Pericyte
Serpini1	4.12393401424524E-05	1.2915496221129	0.444	0.049	0.63261147778522	Pericyte
Flna	4.24927801441159E-05	1.59820977182837	0.889	0.346	0.651839247410737	Pericyte
Pnpla2	5.21150119199789E-05	1.13902772091317	0.444	0.049	0.799444282852476	Pericyte
Tmem38b	6.23439185147318E-05	1.35091614803158	0.556	0.099	0.956355710015986	Pericyte
Tinagl1	7.35510997573499E-05	1.6619382873984	0.667	0.173	1	Pericyte
Tpm1	7.87492314716558E-05	1.32576340793728	1	0.679	1	Pericyte
Mcam	9.77267159652171E-05	1.2033172879618	0.333	0.025	1	Pericyte
Pi15	0.00011233001958	0.993445056029288	0.333	0.025	1	Pericyte
Tmeff2	0.00011233001958	0.926672444894499	0.333	0.025	1	Pericyte
Rcsd1	0.000118416824289	1.17438833498404	0.444	0.062	1	Pericyte
Dmd	0.000118416824289	1.11396315142591	0.444	0.062	1	Pericyte
Ndufb9	0.000127732636093	0.839172204795851	1	0.519	1	Pericyte
Map3k7cl	0.000128974663875	1.14030749010701	0.333	0.025	1	Pericyte
Pitpnc1	0.000128974663875	0.980595412718961	0.333	0.025	1	Pericyte
Notch3	0.000147924238758	0.870706481397506	0.333	0.025	1	Pericyte
Angpt2	0.000147924238758	0.831264592040412	0.333	0.025	1	Pericyte
Npr1	0.000169473181805	0.883610661938414	0.333	0.025	1	Pericyte
Btg1	0.000189556364226	1.26883128736282	0.889	0.568	1	Pericyte
Uqcr10	0.000220655373189	0.906645692928198	1	0.617	1	Pericyte
Mylk	0.000238028551856	1.30327245705503	0.889	0.506	1	Pericyte
Eif1	0.000253914302856	0.451277438045402	1	0.975	1	Pericyte
Gltscr2	0.000270367963779	1.06012947295682	0.889	0.395	1	Pericyte
Rasgrp2	0.000334982562889	1.36236783544805	0.444	0.074	1	Pericyte
Cd200	0.000368072713871	1.5506036858787	0.444	0.074	1	Pericyte
Epn2	0.000368072713871	1.03971874754746	0.444	0.074	1	Pericyte
Cav1	0.000539592148919	1.14186731945822	0.556	0.123	1	Pericyte
Filip1l	0.000545348461569	1.2384704764664	0.778	0.309	1	Pericyte
Hspb2	0.00055541072235	0.947473706027864	0.333	0.037	1	Pericyte
Pdcl3	0.000561389354464	0.810280296694276	0.778	0.309	1	Pericyte
Nexn	0.000584460303808	1.08906261705102	0.444	0.074	1	Pericyte
Cbx6	0.000622212592221	1.21956946253644	0.667	0.21	1	Pericyte
Ech1	0.000659927827499	0.967182913989542	0.778	0.383	1	Pericyte
Ppp1r12a	0.000670027336884	1.58862057823392	0.667	0.272	1	Pericyte
Cenpa	0.000698171914136	0.921865661481953	0.333	0.037	1	Pericyte
Ppp1r14a	0.000874440051223	1.02490237908108	0.333	0.037	1	Pericyte
Ppp1cb	0.000879643570884	1.28769890086125	0.778	0.358	1	Pericyte
Ndufb8	0.001012637188009	0.771790026189613	0.889	0.444	1	Pericyte
Cald1	0.00105256416234	1.12873052334877	0.889	0.914	1	Pericyte
Naca	0.001066701007898	0.644744061553401	1	0.667	1	Pericyte
Rock1	0.001080189951951	1.15988965017976	0.667	0.247	1	Pericyte
Des	0.001193925942726	1.14850677392637	0.667	0.222	1	Pericyte
Ppp5c	0.001276795256286	1.10488718332507	0.444	0.099	1	Pericyte
2810428I15Rik	0.001443849876668	1.17010174744294	0.667	0.259	1	Pericyte
Jagn1	0.001495184899398	1.0012631312098	0.444	0.099	1	Pericyte
Hmgxb4	0.00194311807976	0.757098516238354	0.333	0.049	1	Pericyte
Son	0.001962434075284	0.936123671417929	0.889	0.741	1	Pericyte
Cwc27	0.002141801508683	0.743845969543906	0.333	0.049	1	Pericyte
Smarcd3	0.002229565649812	1.24491819187947	0.444	0.111	1	Pericyte
mt-Cytb	0.002476892963876	0.366600928537715	1	1	1	Pericyte
Snx17	0.002751970695022	0.902199524959527	0.556	0.185	1	Pericyte
S1pr3	0.002773199112868	1.23578313794935	0.444	0.111	1	Pericyte
Gng11	0.002900349093566	1.72263706184862	0.667	0.321	1	Pericyte
Atp5j	0.003109129546446	0.759899245191837	1	0.716	1	Pericyte
Lmcd1	0.003480419365371	1.04891349549595	0.556	0.173	1	Pericyte
Mgst3	0.003608379813734	1.09245342714867	0.444	0.123	1	Pericyte
Idh3g	0.003608379813734	1.07516962742786	0.444	0.123	1	Pericyte
Map1lc3a	0.003680710346009	0.592936322059554	0.889	0.457	1	Pericyte
Mir143hg	0.003686340360519	1.14901522745159	0.444	0.111	1	Pericyte
Cox4i1	0.003714954642843	0.685129340990487	1	0.79	1	Pericyte
Slc25a4	0.003751550565647	0.909191327913691	0.889	0.827	1	Pericyte
Faap20	0.003862370750885	1.01399195879053	0.444	0.123	1	Pericyte
Gamt	0.003876919193887	1.06048463119349	0.333	0.062	1	Pericyte
Syne1	0.003876919193887	0.97374678336758	0.333	0.062	1	Pericyte
Tob2	0.003876919193887	0.916166120728264	0.333	0.062	1	Pericyte
Calm2	0.003986996645274	0.788168780418874	1	0.901	1	Pericyte
Med6	0.00460390370583	0.85891280073084	0.333	0.062	1	Pericyte
Nptn	0.00460390370583	0.854639540879925	0.333	0.062	1	Pericyte
Oard1	0.004724793596512	0.91049021964932	0.444	0.123	1	Pericyte
Higd1a	0.005269899611469	1.06770389770179	0.556	0.222	1	Pericyte
Atp2b4	0.005392911897399	0.866607123912248	0.444	0.123	1	Pericyte
Mast4	0.005452231584837	0.801427590577807	0.333	0.062	1	Pericyte
Cdc42se1	0.005854869085293	0.913543052659712	0.444	0.136	1	Pericyte
Baz2a	0.005927237340755	0.86957831069362	0.333	0.062	1	Pericyte
Jmy	0.006555697160821	0.818064950270461	0.444	0.123	1	Pericyte
Lbh1	0.006907060003783	0.994640925987432	0.778	0.444	1	Pericyte
Gle1	0.006990656191017	0.642933635859659	0.333	0.062	1	Pericyte
Arpc4	0.006990699583781	0.763636043083811	0.444	0.123	1	Pericyte
Hnrnpk	0.007242880944502	0.697176587599031	1	0.716	1	Pericyte
Ate1	0.007451452592309	0.805759256786441	0.444	0.123	1	Pericyte
Fry	0.007791328126484	1.35661491892426	0.333	0.074	1	Pericyte
Gngt2	0.007791328126484	1.04419184706798	0.333	0.074	1	Pericyte
Mgme1	0.007791328126484	0.973318156082026	0.333	0.074	1	Pericyte
Atp5d	0.007834663444691	0.538696545125376	0.889	0.531	1	Pericyte
Palld	0.007876412169095	0.891573364822616	0.778	0.556	1	Pericyte
Ndufs1	0.008410096551959	1.06492202935524	0.333	0.074	1	Pericyte
Ccndbp1	0.008410096551959	0.758983825619488	0.333	0.074	1	Pericyte
Zfp281	0.008455471614515	0.779762267059101	0.444	0.123	1	Pericyte
Twistnb	0.00850141962749	0.814622175614687	0.444	0.136	1	Pericyte
Tm4sf1	0.008689847954263	1.09868678418517	0.778	0.543	1	Pericyte
Ndrg2	0.008705073400544	1.12862862842705	0.556	0.247	1	Pericyte
Guk1	0.008750621250035	0.844800953049985	0.556	0.21	1	Pericyte
Lifr	0.009001497251814	0.842683901267517	0.444	0.123	1	Pericyte
Alas1	0.009072454231051	0.848106591439397	0.333	0.074	1	Pericyte
H2afz	0.009120547461436	1.14051994929963	0.778	0.494	1	Pericyte
Ptrf	0.009691419601027	0.848932870213235	0.667	0.309	1	Pericyte
Lgalsl	0.009780998777405	0.820892181331749	0.333	0.074	1	Pericyte
